# Supplementary material for: Circulating proteins associated with allergy development in infants—an exploratory analysis
Source: Clin Proteomics. 2021 Mar 15;18:11. doi: 10.1186/s12014-021-09318-w (PMC7958444; doi:10.1186/s12014-021-09318-w)
Supplement: Supplementary file 4 — Additional file 4: Table S3. Proteins differing between samples from PCA clusters. [file 12014_2021_9318_MOESM4_ESM.xlsx]

## Sheet: TableS2
Antibody ID	P-value	Fold change	Log2(fold change)	Log p-value	Gene name	Gene description	Secretion	Primary organ of protein expression
Bsi0080	1.29749e-42	0.119524	-3.06463	41.8869	SERPINA1	serpin family A member 1	Blood	liver
HPA063234	4.29655e-37	0.72706	-0.459854	36.3669	ZNF491	zinc finger protein 491	n/a	n/a
HPA074566	3.00484e-33	0.79245	-0.335608	32.5222	CCR1	C-C motif chemokine receptor 1	n/a	blood;lymphoid tissue
Bsi1809	1.02364e-29	0.209637	-2.25403	28.9899	HP	haptoglobin	Blood	liver
HPA071023	2.31986e-29	2.29126	1.19614	28.6345	POSTN	periostin	Matrix	n/a
Bsi0121	3.5521e-29	0.705781	-0.502708	28.4495	HPX	hemopexin	Blood	liver
Bsi0407	5.69423e-28	0.502583	-0.992566	27.2446	APCS	amyloid P component, serum	Blood	liver
HPA070860	2.18693e-27	0.754311	-0.406769	26.6602	CXCL9	C-X-C motif chemokine ligand 9	Blood	lymphoid tissue;thyroid gland
HPA072269	3.96085e-27	0.817815	-0.290154	26.4022	CHI3L1	chitinase 3 like 1	Blood	liver
Bsi0762	2.76732e-26	0.533881	-0.90541	25.5579	APCS	amyloid P component, serum	Blood	liver
Bsi0352	8.24261e-26	0.586705	-0.769293	25.0839	LRG1	leucine rich alpha-2-glycoprotein 1	Blood	liver
Bsi3134	1.44715e-25	0.616608	-0.697574	24.8395	LRG1	leucine rich alpha-2-glycoprotein 1	Blood	liver
Bsi0270	2.20572e-25	0.312551	-1.67784	24.6564	C9	complement C9	Blood	liver
HPA078585	2.50626e-24	0.813671	-0.297483	23.601	TNFRSF17	TNF receptor superfamily member 17	n/a	blood;intestine;lymphoid tissue
HPA002531	2.47217e-23	0.337072	-1.56887	22.6069	IRF8	interferon regulatory factor 8	n/a	blood;lymphoid tissue
HPA011351	3.35191e-23	1.37879	0.463403	22.4747	SPINK5	serine peptidase inhibitor, Kazal type 5	Other locally	cervix, uterine;esophagus;tongue
Bsi0296	4.91985e-23	2.78889	1.47969	22.308	FN1	fibronectin 1	Blood	ductus deferens;placenta
Bsi0131	3.59413e-22	0.826971	-0.274091	21.4444	AFM	afamin	Blood	liver
HPA076206	2.28774e-21	0.819355	-0.287439	20.6406	MMP16	matrix metallopeptidase 16	Matrix	brain
HPA027541	3.70124e-21	1.38488	0.469761	20.4317	SPP1	secreted phosphoprotein 1	Blood	gallbladder;kidney;placenta
Bsi0221	3.59086e-20	0.833617	-0.262543	19.4448	SERPINA3	serpin family A member 3	Blood	liver
HPA077365	3.59703e-20	0.831387	-0.266408	19.4441	CHI3L1	chitinase 3 like 1	Blood	liver
Bsi0255	4.26377e-20	0.384331	-1.37958	19.3702	HRNR	hornerin	n/a	skin 1
HPA076792	1.89048e-19	0.85769	-0.221472	18.7234	EPX	eosinophil peroxidase	n/a	bone marrow;lymphoid tissue
HPA051623	2.33873e-18	1.31093	0.390591	17.631	CXCR4	C-X-C motif chemokine receptor 4	n/a	bone marrow;lymphoid tissue
Bsi0033	3.17336e-18	0.431589	-1.21227	17.4985	HP	haptoglobin	Blood	liver
Bsi1404	3.7092e-18	0.750787	-0.413524	17.4307	C9	complement C9	Blood	liver
Bsi0845	4.42325e-18	2.56773	1.36049	17.3543	FN1	fibronectin 1	Blood	ductus deferens;placenta
Bsi0226	4.69003e-18	0.719874	-0.474184	17.3288	HPX	hemopexin	Blood	liver
HPA063360	1.06322e-17	0.697347	-0.520051	16.9734	TMEM267	transmembrane protein 267	n/a	n/a
HPA060030	1.23881e-17	0.843063	-0.246288	16.907	IL6	interleukin 6	Blood	adipose tissue;lymphoid tissue
HPA071917	2.1481e-17	0.843391	-0.245726	16.6679	GFI1	growth factor independent 1 transcriptional repressor	n/a	bone marrow;lymphoid tissue
HPA041277	4.96932e-17	0.598681	-0.740141	16.3037	PPEF1	protein phosphatase with EF-hand domain 1	n/a	brain;testis
Bsi0435	7.44882e-17	0.781112	-0.356399	16.1279	C1QB	complement C1q B chain	Blood	lymphoid tissue
Bsi1550	8.24417e-17	0.75209	-0.411023	16.0839	TF	transferrin	Blood	liver
Bsi0844	2.39302e-16	0.765775	-0.385008	15.6211	C6	complement C6	Blood	liver
Bsi0200	5.78271e-16	0.865548	-0.208314	15.2379	A2M	alpha-2-macroglobulin	Blood	liver;lung
Bsi0178	6.8939e-16	0.598853	-0.739726	15.1615	APOB	apolipoprotein B	Blood	intestine;liver
Bsi0003	1.1051e-15	0.64363	-0.635697	14.9566	FCGBP	Fc fragment of IgG binding protein	Other locally	cervix, uterine;gallbladder;intestine;stomach 1;thyroid gland
Bsi0365	1.17144e-15	0.713314	-0.487391	14.9313	F2	coagulation factor II, thrombin	Blood	liver
Bsi0266	2.36993e-15	0.842081	-0.247969	14.6253	APOB	apolipoprotein B	Blood	intestine;liver
Bsi0182	5.14839e-15	0.840486	-0.250704	14.2883	A1BG	alpha-1-B glycoprotein	Blood	liver
Bsi0356	7.13071e-15	0.884748	-0.176661	14.1469	SERPINA3	serpin family A member 3	Blood	liver
Bsi0203	1.04374e-14	0.728414	-0.457169	13.9814	CP	ceruloplasmin	Blood	liver
HPA063267	1.23225e-14	0.658045	-0.603742	13.9093	UNC5A	unc-5 netrin receptor A	n/a	adrenal gland;brain
HPA031384	1.71139e-14	1.13737	0.185702	13.7667	CCR7	C-C motif chemokine receptor 7	n/a	blood;lymphoid tissue
Bsi0731	2.15288e-14	0.702512	-0.509405	13.667	C6	complement C6	Blood	liver
Bsi0462	3.50537e-14	0.715228	-0.483525	13.4553	C4B	complement C4B (Chido blood group)	Blood	adrenal gland;liver
HPA002127	4.05778e-14	0.827976	-0.272339	13.3917	CD14	CD14 molecule	Blood - other main location	blood;liver
Bsi0745	4.91997e-14	0.727553	-0.458876	13.308	C8B	complement C8 beta chain	Blood	liver
HPA040390	5.89666e-14	1.16573	0.221234	13.2294	MMP15	matrix metallopeptidase 15	n/a	intestine
HPA040606	6.05162e-14	0.353891	-1.49862	13.2181	SCUBE3	signal peptide, CUB domain and EGF like domain containing 3	Blood	thyroid gland
HPA073848	9.19885e-14	0.892211	-0.164543	13.0363	CCL27	C-C motif chemokine ligand 27	Blood - other main location	skin 1
HPA011807	2.00952e-13	1.18151	0.240632	12.6969	POSTN	periostin	Matrix	n/a
Bsi0051	2.05393e-13	0.872718	-0.196413	12.6874	GC	GC, vitamin D binding protein	Blood	liver
Bsi0198	3.81422e-13	0.923389	-0.11499	12.4186	A1BG	alpha-1-B glycoprotein	Blood	liver
HPA054622	4.90373e-13	1.23318	0.302383	12.3095	IL2RA	interleukin 2 receptor subunit alpha	n/a	adipose tissue;blood;lymphoid tissue
Bsi0849	6.95992e-13	0.86228	-0.213772	12.1574	F12	coagulation factor XII	Blood	liver
HPA065038	7.1072e-13	1.44589	0.531958	12.1483	MMP3	matrix metallopeptidase 3	Matrix	epididymis;salivary gland
HPA069972	9.19143e-13	0.900491	-0.151216	12.0366	TIMP2	TIMP metallopeptidase inhibitor 2	Matrix	placenta
Bsi1144	1.23615e-12	0.673419	-0.570424	11.9079	PLG	plasminogen	Blood	liver
HPA043521	2.04497e-12	1.18025	0.239092	11.6893	IL31	interleukin 31	Blood	testis
HPA047690	2.15911e-12	0.834615	-0.260817	11.6657	XCL1,XCL2	X-C motif chemokine ligand 1,X-C motif chemokine ligand 2	Blood - other main location	blood;lymphoid tissue
HPA063125	4.0089e-12	0.723617	-0.466702	11.397	IFNG	interferon gamma	Blood	bone marrow;lung
HPA040623	6.04053e-12	1.1703	0.226878	11.2189	CCDC102B	coiled-coil domain containing 102B	n/a	placenta
Bsi0618	2.32997e-11	0.715749	-0.482474	10.6326	PROS1	protein S (alpha)	Blood	liver
HPA067147	2.64386e-11	0.919717	-0.120738	10.5778	IL20	interleukin 20	Blood	seminal vesicle
HPA070822	4.45799e-11	1.20988	0.274864	10.3509	MMP14	matrix metallopeptidase 14	n/a	n/a
HPA068541	4.59543e-11	1.10095	0.138749	10.3377	PTGDR2	prostaglandin D2 receptor 2	n/a	blood;lymphoid tissue
HPA007880	6.59057e-11	1.11653	0.159022	10.1811	IL24	interleukin 24	Blood	blood;lymphoid tissue
Bsi0100	7.96037e-11	0.735276	-0.443642	10.0991	TBK1	TANK binding kinase 1	n/a	n/a
Bsi0140	9.7603e-11	0.942917	-0.0847973	10.0105	F12	coagulation factor XII	Blood	liver
HPA001384	1.59433e-10	1.18075	0.239704	9.79742	SYK	spleen associated tyrosine kinase	n/a	lymphoid tissue
HPA075272	3.47019e-10	1.16186	0.216436	9.45965	CRLF2	cytokine receptor-like factor 2	Intracellular/Membrane	endometrium 1
HPA042383	3.90255e-10	1.21918	0.285911	9.40865	CCR8	C-C motif chemokine receptor 8	n/a	blood;lymphoid tissue;urinary bladder
HPA048861	4.25969e-10	1.23598	0.305655	9.37062	IL16	interleukin 16	Blood	blood;lymphoid tissue
HPA050280	4.84135e-10	0.88109	-0.182639	9.31503	CCL8	C-C motif chemokine ligand 8	Blood - other main location	placenta
HPA034790	7.0855e-10	0.906437	-0.141721	9.14963	MYC	v-myc avian myelocytomatosis viral oncogene homolog	n/a	n/a
HPA048044	8.62673e-10	0.863691	-0.211413	9.06415	KCTD3	potassium channel tetramerization domain containing 3	n/a	n/a
HPA015126	1.02361e-09	1.14326	0.193154	8.98987	EPO	erythropoietin	Blood	cervix, uterine;endometrium 1;liver
HPA027822	1.03011e-09	1.15869	0.212495	8.98712	CCR3	C-C motif chemokine receptor 3	n/a	blood
HPA006664	1.19407e-09	1.1428	0.192573	8.92297	CPA3	carboxypeptidase A3	Blood - other main location	blood
Bsi0032	1.28696e-09	0.76164	-0.392819	8.89044	FCGBP	Fc fragment of IgG binding protein	Other locally	cervix, uterine;gallbladder;intestine;stomach 1;thyroid gland
HPA061925	1.43789e-09	0.799329	-0.323139	8.84227	ZNF667	zinc finger protein 667	n/a	n/a
HPA040158	1.71501e-09	1.14022	0.189312	8.76573	IL31	interleukin 31	Blood	testis
Bsi1448	2.48824e-09	1.15774	0.211311	8.60411	AHSG	alpha 2-HS glycoprotein	Blood	liver
HPA056350	2.78677e-09	0.87804	-0.187641	8.5549	TSLP	thymic stromal lymphopoietin	Blood	n/a
HPA006479	3.94732e-09	1.12588	0.171053	8.4037	CPA3	carboxypeptidase A3	Blood - other main location	blood
HPA030189	4.00185e-09	2.06143	1.04365	8.39774	FLG	filaggrin	n/a	esophagus;skin 1;tongue
HPA001499	7.5399e-09	1.07631	0.106094	8.12263	ZBTB16	zinc finger and BTB domain containing 16	n/a	n/a
HPA065635	1.0976e-08	0.884312	-0.177373	7.95956	TNFSF13	tumor necrosis factor superfamily member 13	Blood - other main location	salivary gland
HPA044929	1.14255e-08	1.08432	0.116791	7.94212	CCR3	C-C motif chemokine receptor 3	n/a	blood
HPA014510	1.2318e-08	1.1835	0.24306	7.90946	CCR6	C-C motif chemokine receptor 6	n/a	blood;intestine;lymphoid tissue
HPA005541	1.23622e-08	1.50165	0.586549	7.9079	IRF1	interferon regulatory factor 1	n/a	blood
HPA001238	1.65223e-08	1.28013	0.35629	7.78193	MMP9	matrix metallopeptidase 9	Blood - other main location	adipose tissue;blood;bone marrow;lymphoid tissue
HPA031387	2.27816e-08	0.845725	-0.241739	7.64242	IL20	interleukin 20	Blood	seminal vesicle
Bsi0453	2.28016e-08	0.763764	-0.388801	7.64203	C4BPA	complement component 4 binding protein alpha	Blood	liver
Bsi1328	2.7462e-08	0.914805	-0.128464	7.56127	CFH	complement factor H	Blood	liver
HPA053140	2.92709e-08	1.24879	0.320531	7.53356	IL22	interleukin 22	Blood	lymphoid tissue;urinary bladder
HPA021221	3.14368e-08	1.12098	0.164761	7.50256	MMP8	matrix metallopeptidase 8	Matrix	bone marrow
Bsi0471	3.39222e-08	0.766273	-0.38407	7.46952	APOA1	apolipoprotein A1	Blood	liver
HPA035469	3.39712e-08	1.04831	0.0680654	7.46889	EHBP1	EH domain binding protein 1	n/a	n/a
HPA013196	4.05989e-08	1.24119	0.311724	7.39149	IL5RA	interleukin 5 receptor subunit alpha	Intracellular/Membrane	blood;fallopian tube
HPA030721	4.87756e-08	1.23622	0.305936	7.3118	LEP	leptin	Blood	adipose tissue;breast;placenta
HPA034642	5.56997e-08	0.846178	-0.240967	7.25415	APLF	aprataxin and PNKP like factor	n/a	n/a
Bsi0038	6.52619e-08	1.09112	0.12581	7.18534	A2M	alpha-2-macroglobulin	Blood	liver;lung
Bsi0063	8.48194e-08	1.05216	0.0733541	7.0715	AFM	afamin	Blood	liver
HPA069457	9.04004e-08	1.10637	0.145834	7.04383	GFI1	growth factor independent 1 transcriptional repressor	n/a	bone marrow;lymphoid tissue
HPA063909	1.01349e-07	0.891728	-0.165324	6.99418	MMP9	matrix metallopeptidase 9	Blood - other main location	adipose tissue;blood;bone marrow;lymphoid tissue
HPA048215	1.2054e-07	1.12351	0.168013	6.91887	PPIL3	peptidylprolyl isomerase like 3	n/a	n/a
HPA067614	1.25707e-07	1.17736	0.235556	6.90064	CXCL2	C-X-C motif chemokine ligand 2	Blood	liver
HPA041100	1.31048e-07	1.07914	0.109882	6.88257	IL12B	interleukin 12B	Blood	lymphoid tissue
HPA038303	1.45938e-07	0.841135	-0.249591	6.83583	IL21	interleukin 21	Blood	lymphoid tissue
HPA046744	1.46962e-07	1.09424	0.129929	6.83279	MYDGF	myeloid derived growth factor	Blood - other main location	n/a
Bsi0402	1.97909e-07	0.536989	-0.897036	6.70353	C4BPA	complement component 4 binding protein alpha	Blood	liver
HPA042918	2.3145e-07	0.940453	-0.0885722	6.63554	CCL27	C-C motif chemokine ligand 27	Blood - other main location	skin 1
HPA037739	2.48385e-07	1.10077	0.138513	6.60488	IL15	interleukin 15	Blood	n/a
HPA056104	2.67192e-07	0.928476	-0.107063	6.57318	BDNF	brain derived neurotrophic factor	Blood	brain;smooth muscle
HPA021147	3.9326e-07	1.09149	0.126299	6.40532	MPO	myeloperoxidase	Intracellular/Membrane	bone marrow
HPA067532	4.3814e-07	1.67482	0.744006	6.35839	TIMP4	TIMP metallopeptidase inhibitor 4	Matrix	adipose tissue;breast
HPA048247	4.88125e-07	0.890765	-0.166883	6.31147	NDUFA13	NADH:ubiquinone oxidoreductase subunit A13	Blood - other main location	n/a
HPA006225	9.11198e-07	1.0535	0.0751903	6.04039	SELE	selectin E	n/a	tongue
HPA002655	9.26494e-07	0.852615	-0.230034	6.03316	SELP	selectin P	n/a	n/a
HPA076931	1.10032e-06	1.27706	0.352826	5.95848	IL6ST	interleukin 6 signal transducer	Blood - other main location	n/a
HPA050631	1.20644e-06	1.11875	0.161888	5.91849	TNF	tumor necrosis factor	Blood - other main location	bone marrow;lymphoid tissue
HPA045308	1.25045e-06	0.752214	-0.410785	5.90293	CCL24	C-C motif chemokine ligand 24	Blood - other main location	intestine;lung;lymphoid tissue
HPA022244	1.258e-06	1.1594	0.213378	5.90032	CSF1	colony stimulating factor 1	Blood	n/a
HPA041076	1.27969e-06	1.07237	0.100803	5.8929	KIF22	kinesin family member 22	n/a	lymphoid tissue
HPA067456	1.32324e-06	1.07226	0.100655	5.87836	PTGDS	prostaglandin D2 synthase	Blood - other main location	heart muscle;retina
HPA061472	1.47918e-06	0.867446	-0.205154	5.82998	NOA1	nitric oxide associated 1	Intracellular/Membrane	blood
Bsi0134	2.12154e-06	0.889245	-0.169347	5.67335	AMBP	alpha-1-microglobulin/bikunin precursor	Blood	liver
Bsi0839	2.58663e-06	0.823764	-0.279697	5.58727	F2	coagulation factor II, thrombin	Blood	liver
MAB938	2.96329e-06	0.824323	-0.278718	5.52823	CDH5	cadherin 5	n/a	placenta
HPA069188	4.76859e-06	0.924478	-0.113289	5.32161	CCR10	C-C motif chemokine receptor 10	n/a	blood
HPA069116	6.79849e-06	0.85048	-0.233651	5.16759	VEGFA	vascular endothelial growth factor A	Blood	n/a
HPA037738	7.58508e-06	1.12736	0.172948	5.12004	IL15	interleukin 15	Blood	n/a
HPA048476	9.9412e-06	0.917135	-0.124794	5.00256	MYADML2	myeloid associated differentiation marker like 2	n/a	skeletal muscle
HPA071391	1.00584e-05	0.928467	-0.107077	4.99747	IL10	interleukin 10	Blood	lymphoid tissue
HPA046738	1.1353e-05	1.30137	0.380031	4.94489	IL2RA	interleukin 2 receptor subunit alpha	n/a	adipose tissue;blood;lymphoid tissue
HPA077924	1.19998e-05	0.93338	-0.0994635	4.92082	TSLP	thymic stromal lymphopoietin	Blood	n/a
HPA049734	1.26773e-05	0.888876	-0.169946	4.89697	SCUBE3	signal peptide, CUB domain and EGF like domain containing 3	Blood	thyroid gland
HPA053417	1.44593e-05	1.04289	0.060587	4.83985	TIMP1	TIMP metallopeptidase inhibitor 1	Blood - other main location	lymphoid tissue
HPA042909	1.5674e-05	0.760706	-0.394589	4.80482	CCL16	C-C motif chemokine ligand 16	Blood	liver
HPA075959	1.99155e-05	0.901651	-0.149359	4.70081	ZNF688	zinc finger protein 688	n/a	n/a
HPA024035	2.07318e-05	1.14743	0.198406	4.68336	HPGDS	hematopoietic prostaglandin D synthase	n/a	placenta
HPA077552	2.21254e-05	0.955325	-0.0659365	4.65511	MMP12	matrix metallopeptidase 12	Matrix	lymphoid tissue;urinary bladder
HPA076134	2.34412e-05	1.14174	0.191234	4.63002	CXCL10	C-X-C motif chemokine ligand 10	Blood	lung;lymphoid tissue;prostate
HPA070596	2.55865e-05	0.912656	-0.131857	4.59199	CTLA4	cytotoxic T-lymphocyte associated protein 4	Intracellular/Membrane	blood;lymphoid tissue
HPA029396	2.61287e-05	1.29572	0.373754	4.58288	PROKR1	prokineticin receptor 1	n/a	adipose tissue;epididymis
HPA077434	2.93313e-05	0.943308	-0.0841992	4.53267	CCL28	C-C motif chemokine ligand 28	Blood - other main location	salivary gland
HPA004193	3.10627e-05	1.26775	0.34227	4.50776	S100A9	S100 calcium binding protein A9	Blood - other main location	blood;bone marrow;esophagus;tongue
Bsi0097	3.37461e-05	0.957358	-0.0628696	4.47178	ALB	albumin	Blood	liver
HPA048674	3.62586e-05	1.29291	0.370622	4.44059	OR6M1	olfactory receptor family 6 subfamily M member 1	n/a	pancreas;testis
HPA001325	3.94766e-05	1.04976	0.0700595	4.40366	IL6	interleukin 6	Blood	adipose tissue;lymphoid tissue
HPA068391	4.17431e-05	1.17113	0.227901	4.37941	TIMP3	TIMP metallopeptidase inhibitor 3	Matrix	placenta;retina
HPA010030	4.19684e-05	1.09738	0.134063	4.37708	IL6ST	interleukin 6 signal transducer	Blood - other main location	n/a
HPA050531	4.42016e-05	1.1199	0.16337	4.35456	ZNF304	zinc finger protein 304	n/a	n/a
HPA055692	4.60008e-05	1.07153	0.0996722	4.33724	ZSWIM3	zinc finger SWIM-type containing 3	n/a	n/a
HPA061661	5.42546e-05	0.951659	-0.0714834	4.26556	NTF4	neurotrophin 4	Other locally	skin 1
HPA048198	5.89859e-05	1.06045	0.0846766	4.22925	FAN1	FANCD2 and FANCI associated nuclease 1	n/a	n/a
HPA048716	7.24044e-05	1.07432	0.103424	4.14024	C5orf47	chromosome 5 open reading frame 47	n/a	testis
HPA048402	7.72616e-05	0.919935	-0.120396	4.11204	THOC5	THO complex 5	n/a	n/a
HPA063758	8.80424e-05	1.10532	0.144464	4.05531	CCL23	C-C motif chemokine ligand 23	Blood - other main location	blood
HPA002038	0.000105825	1.07275	0.101314	3.97541	IRF4	interferon regulatory factor 4	n/a	lymphoid tissue
HPA003871	0.000124827	1.05624	0.0789377	3.90369	NOS2	nitric oxide synthase 2	n/a	intestine;lymphoid tissue
HPA048213	0.000127362	1.0686	0.0957219	3.89496	KIF22	kinesin family member 22	n/a	lymphoid tissue
HPA048614	0.000128439	0.938067	-0.0922371	3.8913	RETN	resistin	Blood - other main location	blood;bone marrow;lymphoid tissue
Bsi0099	0.000130964	0.694301	-0.526367	3.88285	CP	ceruloplasmin	Blood	liver
MAB2791	0.00014309	0.90217	-0.148529	3.84439	CCL2	C-C motif chemokine ligand 2	Blood - other main location	n/a
HPA027342	0.00014777	1.08021	0.111312	3.83041	VEGFD	vascular endothelial growth factor D	Blood - other main location	lung
HPA004147	0.000234889	1.17958	0.238273	3.62914	KDM2B	lysine demethylase 2B	n/a	n/a
HPA048301	0.000259526	1.06631	0.0926269	3.58582	ALS2CL	ALS2 C-terminal like	n/a	skin 1
HPA074466	0.00029027	1.09989	0.137359	3.5372	CCR7	C-C motif chemokine receptor 7	n/a	blood;lymphoid tissue
HPA048922	0.000309903	0.92853	-0.10698	3.50877	ZNF688	zinc finger protein 688	n/a	n/a
HPA063263	0.000310943	1.03931	0.055626	3.50732	GADD45A	growth arrest and DNA damage inducible alpha	n/a	kidney;skeletal muscle
HPA047218	0.000315766	1.05504	0.0772977	3.50063	LGALS9	galectin 9	Blood - other main location	lymphoid tissue
HPA004138	0.000350217	1.05599	0.0785962	3.45566	VEGFC	vascular endothelial growth factor C	Blood	breast
HPA048615	0.000389192	0.944178	-0.0828692	3.40984	IGIP	IgA inducing protein	Blood	n/a
HPA046673	0.000397606	0.802229	-0.317914	3.40055	ZNF667	zinc finger protein 667	n/a	n/a
Bsi0940	0.00041409	0.953299	-0.0689993	3.38291	HRG	histidine rich glycoprotein	Blood	liver
HPA056688	0.000448761	0.888502	-0.170553	3.34798	CCL24	C-C motif chemokine ligand 24	Blood - other main location	intestine;lung;lymphoid tissue
HPA063131	0.000468328	0.970195	-0.0436534	3.32945	IRF1	interferon regulatory factor 1	n/a	blood
HPA030188	0.000471031	1.08606	0.119104	3.32695	FLG	filaggrin	n/a	esophagus;skin 1;tongue
HPA048546	0.00051794	1.05601	0.0786235	3.28572	IL1A	interleukin 1 alpha	Blood	esophagus;lymphoid tissue;tongue
HPA041872	0.000520005	1.10823	0.148257	3.28399	MYDGF	myeloid derived growth factor	Blood - other main location	n/a
HPA017636	0.000554954	0.965112	-0.0512317	3.25574	SLITRK3	SLIT and NTRK like family member 3	n/a	brain;liver
Bsi2684	0.000654806	0.923018	-0.115569	3.18389	ALB	albumin	Blood	liver
HPA075019	0.000664675	1.06691	0.0934385	3.17739	IL1B	interleukin 1 beta	Blood	bone marrow;lymphoid tissue
HPA077300	0.000739376	0.8816	-0.181804	3.13113	SEC14L2	SEC14 like lipid binding 2	n/a	epididymis;liver
HPA048241	0.000778166	1.078	0.108357	3.10893	ADCY7	adenylate cyclase 7	n/a	n/a
HPA054954	0.000832653	1.0731	0.101785	3.07954	CXCL10	C-X-C motif chemokine ligand 10	Blood	lung;lymphoid tissue;prostate
HPA063354	0.000869219	0.961156	-0.0571575	3.06087	IQCF3	IQ motif containing F3	n/a	testis
Bsi0732	0.000888028	1.12807	0.173857	3.05157	C5	complement C5	Blood	liver
HPA048473	0.000908646	0.838187	-0.254656	3.04161	PLEKHA4	pleckstrin homology domain containing A4	n/a	n/a
HPA067479	0.00092323	1.03007	0.0427424	3.03469	TNFAIP3	TNF alpha induced protein 3	n/a	bone marrow
HPA041877	0.000978708	1.08473	0.117336	3.00935	IGIP	IgA inducing protein	Blood	n/a
HPA048086	0.00102406	0.958109	-0.0617383	2.98968	CSF3R	colony stimulating factor 3 receptor	Intracellular/Membrane	blood;bone marrow;lymphoid tissue;placenta
HPA069642	0.00103942	1.03936	0.0556954	2.98321	TNFRSF4	TNF receptor superfamily member 4	n/a	adipose tissue;blood;lymphoid tissue
HPA048130	0.00106855	0.947857	-0.0772587	2.9712	ZSWIM3	zinc finger SWIM-type containing 3	n/a	n/a
HPA065851	0.0011239	1.04615	0.0650897	2.94927	ZFYVE9	zinc finger FYVE-type containing 9	n/a	n/a
HPA068366	0.00113997	0.937324	-0.0933803	2.94311	SELL	selectin L	n/a	blood;lymphoid tissue
Bsi0150	0.00114557	0.907631	-0.139822	2.94098	C4A	complement C4A (Rodgers blood group)	Blood	liver
Bsi0808	0.00123927	0.84069	-0.250354	2.90684	C4A	complement C4A (Rodgers blood group)	Blood	liver
HPA065041	0.00130427	1.08453	0.11707	2.88463	CCR2	C-C motif chemokine receptor 2	n/a	blood;lymphoid tissue
Bsi0765	0.00149733	1.14811	0.199261	2.82468	C5	complement C5	Blood	liver
HPA056183	0.00154158	0.96312	-0.0542125	2.81203	RNASE3	ribonuclease A family member 3	Blood	blood;bone marrow
HPA035839	0.00163236	1.06678	0.0932627	2.78718	NOA1	nitric oxide associated 1	Intracellular/Membrane	blood
Bsi0179	0.00167437	0.945274	-0.0811955	2.77615	APOA1	apolipoprotein A1	Blood	liver
HPA041383	0.00173436	1.04455	0.0628816	2.76086	FAN1	FANCD2 and FANCI associated nuclease 1	n/a	n/a
HPA051182	0.00181319	1.04192	0.0592445	2.74156	IL10	interleukin 10	Blood	lymphoid tissue
HPA063359	0.00194663	0.965656	-0.0504188	2.71072	SOX13	SRY-box 13	n/a	n/a
HPA066394	0.00215917	1.03103	0.0440863	2.66571	CCR6	C-C motif chemokine receptor 6	n/a	blood;intestine;lymphoid tissue
HPA063358	0.00217648	0.972432	-0.0403307	2.66224	ZNF554	zinc finger protein 554	n/a	n/a
HPA048305	0.00219378	1.03552	0.0503554	2.65881	ZFYVE9	zinc finger FYVE-type containing 9	n/a	n/a
HPA048229	0.00237128	1.124	0.168642	2.62502	MMP12	matrix metallopeptidase 12	Matrix	lymphoid tissue;urinary bladder
HPA040876	0.00271766	0.902331	-0.148271	2.5658	CCL17	C-C motif chemokine ligand 17	Blood	lymphoid tissue
HPA065850	0.00318454	1.04706	0.0663441	2.49695	SELE	selectin E	n/a	tongue
HPA076290	0.00343273	1.03124	0.0443801	2.46436	APLF	aprataxin and PNKP like factor	n/a	n/a
AF278	0.00347176	1.14202	0.191588	2.45945	CCL5	C-C motif chemokine ligand 5	Blood	blood
HPA062032	0.0037725	0.959667	-0.0593942	2.42337	ALS2CL	ALS2 C-terminal like	n/a	skin 1
HPA077329	0.00399553	1.05892	0.0825936	2.39843	RETN	resistin	Blood - other main location	blood;bone marrow;lymphoid tissue
HPA057725	0.00414223	1.04042	0.057166	2.38277	XCL1,XCL2	X-C motif chemokine ligand 1,X-C motif chemokine ligand 2	Blood - other main location	blood;lymphoid tissue
HPA002035	0.00454949	0.876915	-0.189491	2.34204	CD14	CD14 molecule	Blood - other main location	blood;liver
HPA064998	0.00501773	0.939595	-0.0898891	2.29949	TNF	tumor necrosis factor	Blood - other main location	bone marrow;lymphoid tissue
HPA053984	0.00513427	1.04671	0.0658618	2.28952	VEGFA	vascular endothelial growth factor A	Blood	n/a
Bsi0430	0.00524546	0.910322	-0.135551	2.28022	C4B	complement C4B (Chido blood group)	Blood	adrenal gland;liver
HPA030813	0.00556638	1.0469	0.0661236	2.25443	IRF2	interferon regulatory factor 2	n/a	n/a
HPA046586	0.00557592	1.0707	0.0985543	2.25368	PTGDR	prostaglandin D2 receptor	n/a	blood
HPA057355	0.00584923	1.06709	0.0936819	2.2329	OSBPL6	oxysterol binding protein like 6	n/a	skeletal muscle
HPA010552	0.00588871	1.13366	0.180988	2.22998	CCL5	C-C motif chemokine ligand 5	Blood	blood
HPA024426	0.00596728	1.06485	0.0906502	2.22422	IL33	interleukin 33	Blood - other main location	n/a
Bsi1462	0.00599385	0.894673	-0.160568	2.22229	PROS1	protein S (alpha)	Blood	liver
HPA055900	0.00621468	1.06164	0.0862946	2.20658	CCL28	C-C motif chemokine ligand 28	Blood - other main location	salivary gland
HPA017162	0.00624512	1.06699	0.0935467	2.20446	FCER2	Fc fragment of IgE receptor II	Blood - other main location	blood;lymphoid tissue
HPA011652	0.00794505	1.02959	0.0420699	2.0999	CCL11	C-C motif chemokine ligand 11	Blood - other main location	heart muscle;intestine;lymphoid tissue
Bsi2823	0.00931546	0.880279	-0.183967	2.0308	CLU	clusterin	Blood	epididymis;liver
HPA027524	0.0101879	0.952379	-0.0703923	1.99192	ZEB1	zinc finger E-box binding homeobox 1	n/a	n/a
HPA007489	0.0103702	1.02352	0.0335393	1.98421	NPSR1	neuropeptide S receptor 1	n/a	brain;retina;stomach 1
HPA048809	0.0126081	1.03682	0.0521655	1.89935	ZBTB16	zinc finger and BTB domain containing 16	n/a	n/a
HPA065477	0.0127566	1.02659	0.0378601	1.89427	CCR1	C-C motif chemokine receptor 1	n/a	blood;lymphoid tissue
HPA070519	0.0133887	1.0412	0.0582472	1.87326	ZNF304	zinc finger protein 304	n/a	n/a
HPA044983	0.0140752	0.975007	-0.0365155	1.85155	RNASE2	ribonuclease A family member 2	Blood - other main location	blood;bone marrow
HPA003603	0.014924	1.04657	0.0656688	1.82612	CXCL9	C-X-C motif chemokine ligand 9	Blood	lymphoid tissue;thyroid gland
HPA063255	0.0151037	1.05216	0.0733541	1.82092	CCR2	C-C motif chemokine receptor 2	n/a	blood;lymphoid tissue
HPA034577	0.016861	1.07136	0.0994433	1.77312	PPEF1	protein phosphatase with EF-hand domain 1	n/a	brain;testis
HPA076559	0.0185711	1.05588	0.0784459	1.73116	IL17A	interleukin 17A	Blood	lymphoid tissue;tongue;urinary bladder
Bsi0885	0.0205299	0.894243	-0.161261	1.68761	CFH	complement factor H	Blood	liver
HPA065877	0.0209804	0.972469	-0.0402758	1.67819	CCL18	C-C motif chemokine ligand 18	Blood	heart muscle;lung;lymphoid tissue
HPA076136	0.0217638	1.04427	0.0624948	1.66227	HLA-G	major histocompatibility complex, class I, G	Blood - other main location	placenta
HPA045228	0.0219168	1.01944	0.0277769	1.65922	CCL7	C-C motif chemokine ligand 7	Blood - other main location	adipose tissue;bone marrow
HPA029874	0.0221869	1.07148	0.0996049	1.6539	CAMP	cathelicidin antimicrobial peptide	Blood	blood;bone marrow;epididymis
HPA040765	0.0228303	1.04194	0.0592722	1.64149	PPIL3	peptidylprolyl isomerase like 3	n/a	n/a
HPA032001	0.0236459	1.13239	0.179371	1.62624	NTF3	neurotrophin 3	Other locally	brain
HPA062944	0.0239877	1.03609	0.0511493	1.62001	PTPN21	protein tyrosine phosphatase, non-receptor type 21	n/a	n/a
HPA050298	0.0249474	0.87488	-0.192843	1.60297	NGF	nerve growth factor	Other locally	n/a
HPA048007	0.0249578	0.971469	-0.0417601	1.60279	CCR10	C-C motif chemokine receptor 10	n/a	blood
HPA018013	0.0259962	0.91495	-0.128235	1.58509	CCR9	C-C motif chemokine receptor 9	n/a	lymphoid tissue
HPA048946	0.0264161	0.932617	-0.100643	1.57813	IGF1	insulin like growth factor 1	Blood	n/a
HPA010569	0.0265282	1.0284	0.0404015	1.57629	TNFRSF17	TNF receptor superfamily member 17	n/a	blood;intestine;lymphoid tissue
HPA068565	0.0271464	1.06597	0.0921668	1.56629	LEP	leptin	Blood	adipose tissue;breast;placenta
HPA070587	0.0299686	0.971917	-0.041095	1.52333	CCR5	C-C motif chemokine receptor 5 (gene/pseudogene)	n/a	blood
HPA052258	0.0303353	0.936832	-0.0941377	1.51805	IL17A	interleukin 17A	Blood	lymphoid tissue;tongue;urinary bladder
HPA025820	0.0315545	1.10924	0.149572	1.50094	ZBTB7B	zinc finger and BTB domain containing 7B	n/a	intestine
HPA049280	0.0316237	0.93884	-0.0910488	1.49999	MMP24	matrix metallopeptidase 24	Matrix	brain
HPA045822	0.0332627	0.951609	-0.0715592	1.47804	CXCL8	C-X-C motif chemokine ligand 8	Blood	blood;bone marrow;lung
HPA075911	0.0358075	1.03047	0.0433025	1.44603	IL1A	interleukin 1 alpha	Blood	esophagus;lymphoid tissue;tongue
HPA018467	0.0373774	0.947696	-0.0775037	1.42739	IL16	interleukin 16	Blood	blood;lymphoid tissue
HPA051370	0.0382814	0.971216	-0.0421359	1.41701	FGA	fibrinogen alpha chain	Blood	liver
HPA008928	0.0415258	1.05408	0.0759844	1.38168	FCER2	Fc fragment of IgE receptor II	Blood - other main location	blood;lymphoid tissue
HPA042270	0.0416008	0.963091	-0.054256	1.3809	IL4	interleukin 4	Blood - other main location	blood
HPA052634	0.0430192	1.03898	0.0551679	1.36634	CMA1	chymase 1	Blood	n/a
Bsi0263	0.0433319	0.941415	-0.0870973	1.36319	C3	complement C3	Blood	liver
Bsi0907	0.046698	1.04599	0.0648691	1.3307	AHSG	alpha 2-HS glycoprotein	Blood	liver
HPA063382	0.0485981	1.05234	0.0736009	1.31338	IL4	interleukin 4	Blood - other main location	blood
HPA068336	0.0486356	1.01855	0.0265168	1.31305	SELL	selectin L	n/a	blood;lymphoid tissue
HPA004938	0.051548	1.02537	0.0361446	1.28779	PTGDS	prostaglandin D2 synthase	Blood - other main location	heart muscle;retina
HPA041218	0.0547961	1.10331	0.141838	1.26125	ADCY7	adenylate cyclase 7	n/a	n/a
HPA032131	0.0556315	0.948413	-0.0764127	1.25468	OSBPL6	oxysterol binding protein like 6	n/a	skeletal muscle
HPA035468	0.0558185	0.916372	-0.125995	1.25322	EHBP1	EH domain binding protein 1	n/a	n/a
HPA001886	0.0609444	0.980378	-0.02859	1.21507	IL12A	interleukin 12A	Blood	esophagus
HPA007048	0.0614258	1.05762	0.0808214	1.21165	NPSR1	neuropeptide S receptor 1	n/a	brain;retina;stomach 1
HPA067758	0.0621707	0.971913	-0.0411009	1.20641	CCL19	C-C motif chemokine ligand 19	Blood - other main location	lymphoid tissue
HPA048042	0.0651728	0.973214	-0.039171	1.18593	SLITRK3	SLIT and NTRK like family member 3	n/a	brain;liver
Bsi0912	0.0733419	1.04265	0.060255	1.13465	C7	complement C7	Blood	ovary
HPA076024	0.0744142	1.03183	0.0452053	1.12834	IRF5	interferon regulatory factor 5	n/a	ductus deferens
HPA068163	0.0808225	0.970089	-0.043811	1.09247	CCL17	C-C motif chemokine ligand 17	Blood	lymphoid tissue
HPA052613	0.0826594	1.01796	0.0256809	1.08271	CXCL13	C-X-C motif chemokine ligand 13	Blood	lymphoid tissue
Bsi0119	0.0842559	0.959725	-0.059307	1.0744	FGA	fibrinogen alpha chain	Blood	liver
HPA009067	0.0847763	1.02342	0.0333983	1.07173	SPINK5	serine peptidase inhibitor, Kazal type 5	Other locally	cervix, uterine;esophagus;tongue
HPA059415	0.0847801	1.02378	0.0339057	1.07171	VEGFB	vascular endothelial growth factor B	Blood	n/a
HPA032000	0.086742	1.0495	0.0697022	1.06177	NTF3	neurotrophin 3	Other locally	brain
HPA065474	0.088802	0.981104	-0.027522	1.05158	CXCL5	C-X-C motif chemokine ligand 5	Blood	lung;lymphoid tissue;salivary gland
HPA062963	0.0891836	0.942882	-0.0848509	1.04972	ZNF250	zinc finger protein 250	n/a	n/a
HPA051432	0.0911218	0.974494	-0.0372748	1.04038	MMP14	matrix metallopeptidase 14	n/a	n/a
HPA057179	0.100769	1.06899	0.0962484	0.996674	CXCL8	C-X-C motif chemokine ligand 8	Blood	blood;bone marrow;lung
HPA074537	0.121448	1.03404	0.048292	0.915609	CCR9	C-C motif chemokine receptor 9	n/a	lymphoid tissue
HPA004939	0.124284	1.01726	0.0246885	0.905584	MMP3	matrix metallopeptidase 3	Matrix	epididymis;salivary gland
HPA069372	0.125931	1.02802	0.0398683	0.899867	FOXP3	forkhead box P3	n/a	blood;lymphoid tissue
HPA052386	0.134031	1.01769	0.0252982	0.872796	IL33	interleukin 33	Blood - other main location	n/a
HPA048167	0.139922	1.08107	0.11246	0.854113	KDM2B	lysine demethylase 2B	n/a	n/a
HPA065735	0.141137	1.01694	0.0242346	0.85036	CHAT	choline O-acetyltransferase	n/a	brain;placenta
HPA056628	0.142331	0.922572	-0.116267	0.846702	IL21	interleukin 21	Blood	lymphoid tissue
Bsi0516	0.145359	0.971352	-0.0419339	0.837559	KNG1	kininogen 1	Blood	liver
HPA034789	0.161367	0.985557	-0.0209888	0.792186	MYC	v-myc avian myelocytomatosis viral oncogene homolog	n/a	n/a
HPA042421	0.161397	1.03196	0.0453871	0.792105	IL13	interleukin 13	Blood	testis
HPA049554	0.162507	0.978756	-0.0309788	0.789128	TPSD1	tryptase delta 1	Intracellular/Membrane	n/a
HPA063240	0.164706	0.983179	-0.024474	0.78329	IL9R	interleukin 9 receptor	Intracellular/Membrane	blood;urinary bladder
HPA051210	0.170943	1.03454	0.0489894	0.767149	CCL21	C-C motif chemokine ligand 21	Blood	lymphoid tissue
Bsi0185	0.172413	0.950797	-0.0727907	0.763429	GC	GC, vitamin D binding protein	Blood	liver
HPA019163	0.177297	0.957681	-0.0623829	0.751298	CCL2	C-C motif chemokine ligand 2	Blood - other main location	n/a
HPA042401	0.195732	1.03514	0.0498259	0.708338	CSF3R	colony stimulating factor 3 receptor	Intracellular/Membrane	blood;bone marrow;lymphoid tissue;placenta
HPA048230	0.199545	1.01166	0.0167245	0.69996	IL12B	interleukin 12B	Blood	lymphoid tissue
HPA069299	0.219342	1.01944	0.0277769	0.658877	TIMP3	TIMP metallopeptidase inhibitor 3	Matrix	placenta;retina
HPA062927	0.234584	1.01082	0.0155261	0.629702	FANCE	Fanconi anemia complementation group E	n/a	n/a
HPA069269	0.246891	0.987202	-0.0185828	0.607495	IL26	interleukin 26	Blood	lymphoid tissue;tongue;urinary bladder
HPA054569	0.253388	0.968337	-0.0464189	0.596214	MMP13	matrix metallopeptidase 13	Matrix	lung;vagina
HPA063238	0.253475	1.02357	0.0336098	0.596065	PREPL	prolyl endopeptidase-like	n/a	brain
HPA022935	0.253544	1.02638	0.037565	0.595947	MMP8	matrix metallopeptidase 8	Matrix	bone marrow
HPA069748	0.255169	1.02575	0.0366792	0.593172	SEC14L4	SEC14 like lipid binding 4	n/a	liver;testis
HPA044572	0.271812	1.02163	0.0308728	0.565732	NPY	neuropeptide Y	Blood	adrenal gland;brain;prostate
HPA065029	0.272225	0.989319	-0.0154923	0.565071	IL5	interleukin 5	Blood - other main location	blood;testis
HPA073260	0.272369	0.98395	-0.0233431	0.564843	IL24	interleukin 24	Blood	blood;lymphoid tissue
HPA068091	0.275352	0.991714	-0.012004	0.560111	CCL16	C-C motif chemokine ligand 16	Blood	liver
HPA044688	0.28542	0.982248	-0.0258408	0.544516	LTC4S	leukotriene C4 synthase	n/a	blood
HPA061959	0.291481	0.967394	-0.0478245	0.53539	IL26	interleukin 26	Blood	lymphoid tissue;tongue;urinary bladder
HPA068962	0.298465	1.03035	0.0431345	0.525106	MMP13	matrix metallopeptidase 13	Matrix	lung;vagina
HPA042978	0.316492	1.03326	0.0472033	0.499638	PLEKHA4	pleckstrin homology domain containing A4	n/a	n/a
HPA012799	0.323721	0.980014	-0.0291257	0.489829	IL5RA	interleukin 5 receptor subunit alpha	Intracellular/Membrane	blood;fallopian tube
HPA046876	0.340178	1.01261	0.0180786	0.468294	LGALS9B	galectin 9B	n/a	blood;esophagus;stomach 1
HPA002267	0.362607	0.983712	-0.0236921	0.440564	IRF8	interferon regulatory factor 8	n/a	blood;lymphoid tissue
HPA019761	0.36363	0.978666	-0.0311115	0.439341	TIMP4	TIMP metallopeptidase inhibitor 4	Matrix	adipose tissue;breast
Bsi0112	0.394572	0.919656	-0.120834	0.403874	TBK1	TANK binding kinase 1	n/a	n/a
HPA001410	0.402213	1.01126	0.016154	0.395544	IL1B	interleukin 1 beta	Blood	bone marrow;lymphoid tissue
HPA072414	0.411979	0.969387	-0.0448554	0.385125	IGF1	insulin like growth factor 1	Blood	n/a
HPA052502	0.418578	1.03686	0.0522211	0.378224	CXCL1	C-X-C motif chemokine ligand 1	Blood	lymphoid tissue
HPA055046	0.437832	1.01183	0.0169669	0.358692	CTLA4	cytotoxic T-lymphocyte associated protein 4	Intracellular/Membrane	blood;lymphoid tissue
HPA057327	0.44638	0.988997	-0.015962	0.350295	IRF2	interferon regulatory factor 2	n/a	n/a
HPA003980	0.45782	1.0313	0.0444641	0.339305	IL18	interleukin 18	Blood	esophagus;skin 1
Bsi2487	0.469221	1.02704	0.0384924	0.328622	GSN	gelsolin	Blood	n/a
HPA077098	0.483333	0.988783	-0.0162742	0.315754	CCL5	C-C motif chemokine ligand 5	Blood	blood
HPA027572	0.486861	0.990322	-0.0140304	0.312595	EPO	erythropoietin	Blood	cervix, uterine;endometrium 1;liver
HPA049668	0.494041	0.981834	-0.026449	0.306237	PTGDR	prostaglandin D2 receptor	n/a	blood
HPA042015	0.495603	0.982666	-0.025227	0.304866	CCL23	C-C motif chemokine ligand 23	Blood - other main location	blood
HPA063135	0.50214	1.00982	0.0140982	0.299176	NGF	nerve growth factor	Other locally	n/a
HPA074575	0.507558	0.992023	-0.0115545	0.294514	IL22	interleukin 22	Blood	lymphoid tissue;urinary bladder
HPA026849	0.508516	1.01257	0.0180216	0.293696	CCL19	C-C motif chemokine ligand 19	Blood - other main location	lymphoid tissue
HPA073700	0.509187	1.01914	0.0273522	0.293122	TIMP2	TIMP metallopeptidase inhibitor 2	Matrix	placenta
HPA052444	0.53751	1.00818	0.0117532	0.269613	IL9	interleukin 9	Blood - other main location	brain;skin 1
HPA007917	0.542148	1.00942	0.0135266	0.265882	IL1RL1	interleukin 1 receptor like 1	Blood - other main location	kidney;lung;placenta
HPA047485	0.550993	1.02094	0.0298981	0.258854	CCL18	C-C motif chemokine ligand 18	Blood	heart muscle;lung;lymphoid tissue
HPA047933	0.563905	0.990861	-0.0132454	0.248794	SEC14L4	SEC14 like lipid binding 4	n/a	liver;testis
HPA048547	0.575541	1.01142	0.0163822	0.239923	CHAT	choline O-acetyltransferase	n/a	brain;placenta
HPA073518	0.582978	1.00639	0.00918949	0.234347	VEGFC	vascular endothelial growth factor C	Blood	breast
HPA050507	0.611225	1.01314	0.0188335	0.213799	EPX	eosinophil peroxidase	n/a	bone marrow;lymphoid tissue
HPA018853	0.615909	1.01165	0.0167102	0.210483	IL13	interleukin 13	Blood	testis
HPA046487	0.626963	0.988312	-0.0169615	0.202758	NOS2	nitric oxide synthase 2	n/a	intestine;lymphoid tissue
HPA006811	0.671195	1.00528	0.00759739	0.173152	ZBTB7B	zinc finger and BTB domain containing 7B	n/a	intestine
HPA048194	0.684639	1.00395	0.00568742	0.164538	CCDC102B	coiled-coil domain containing 102B	n/a	placenta
HPA047268	0.703043	1.00842	0.0120966	0.153018	RPS10	ribosomal protein S10	n/a	n/a
HPA068321	0.750006	0.997466	-0.00366043	0.124935	CXCR4	C-X-C motif chemokine receptor 4	n/a	bone marrow;lymphoid tissue
HPA001412	0.764878	1.00442	0.00636266	0.116408	CSF3	colony stimulating factor 3	Blood	cervix, uterine;lung
HPA048879	0.777339	0.995957	-0.00584464	0.109389	CXCL6	C-X-C motif chemokine ligand 6	Blood	lymphoid tissue
HPA057097	0.786894	0.998145	-0.00267868	0.104084	IL9	interleukin 9	Blood - other main location	brain;skin 1
HPA063235	0.787466	0.996796	-0.00462982	0.103768	KCNE2	potassium voltage-gated channel subfamily E regulatory subunit 2	n/a	stomach 1
HPA049153	0.813077	1.00313	0.00450858	0.0898682	TPSAB1	tryptase alpha/beta 1,tryptase beta 2 (gene/pseudogene)	Blood - other main location	n/a
HPA003246	0.818156	1.00292	0.00420653	0.0871639	TNFRSF13C	TNF receptor superfamily member 13C	n/a	blood;intestine;lymphoid tissue
HPA003191	0.81944	1.00387	0.00557245	0.0864828	FOXP3	forkhead box P3	n/a	blood;lymphoid tissue
HPA019144	0.821392	0.996048	-0.00571283	0.0854493	CSF1R	colony stimulating factor 1 receptor	Intracellular/Membrane	blood;lymphoid tissue
HPA076624	0.843513	1.01294	0.0185487	0.073908	CSF1	colony stimulating factor 1	Blood	n/a
Bsi0470	0.844777	1.01148	0.0164678	0.0732579	C7	complement C7	Blood	ovary
Bsi0190	0.867693	1.00153	0.00220564	0.0616338	C3	complement C3	Blood	liver
HPA061464	0.898019	1.00199	0.00286811	0.0467147	MPO	myeloperoxidase	Intracellular/Membrane	bone marrow
HPA042298	0.912736	1.00215	0.00309846	0.0396547	CXCL11	C-X-C motif chemokine ligand 11	Blood	thyroid gland
HPA057792	0.919787	1.00195	0.00281052	0.0363128	CCL8	C-C motif chemokine ligand 8	Blood - other main location	placenta
HPA062946	0.986023	1.0007	0.00100953	0.00611282	ABCB8	ATP binding cassette subfamily B member 8	n/a	n/a
HPA053530	0.993506	1.00024	0.000346205	0.00282969	IFNG	interferon gamma	Blood	bone marrow;lung
HPA041856	0.994519	1.0002	0.00028851	0.00238694	MYADML2	myeloid associated differentiation marker like 2	n/a	skeletal muscle
