# Supplementary material for: Circulating proteins associated with allergy development in infants—an exploratory analysis
Source: Clin Proteomics. 2021 Mar 15;18:11. doi: 10.1186/s12014-021-09318-w (PMC7958444; doi:10.1186/s12014-021-09318-w)
Supplement: Supplementary file 5 — Additional file 5: Table S4. Antibodies used for exploratory analysis. [file 12014_2021_9318_MOESM5_ESM.xlsx]

## Sheet: TableS3
Antibody ID	Gene name	Gene description	Note about epitope regions
AF278	CCL5	C-C motif chemokine ligand 5	N/A
Bsi0003	FCGBP	Fc fragment of IgG binding protein	N/A
Bsi0032	FCGBP	Fc fragment of IgG binding protein	N/A
Bsi0033	HP	haptoglobin	N/A
Bsi0038	A2M	alpha-2-macroglobulin	N/A
Bsi0051	GC	GC, vitamin D binding protein	N/A
Bsi0063	AFM	afamin	N/A
Bsi0080	SERPINA1	serpin family A member 1	N/A
Bsi0097	ALB	albumin	N/A
Bsi0099	CP	ceruloplasmin	N/A
Bsi0100	TBK1	TANK binding kinase 1	N/A
Bsi0112	TBK1	TANK binding kinase 1	N/A
Bsi0119	FGA	fibrinogen alpha chain	N/A
Bsi0121	HPX	hemopexin	N/A
Bsi0131	AFM	afamin	N/A
Bsi0134	AMBP	alpha-1-microglobulin/bikunin precursor	N/A
Bsi0140	F12	coagulation factor XII	N/A
Bsi0150	C4A	complement C4A (Rodgers blood group)	N/A
Bsi0178	APOB	apolipoprotein B	N/A
Bsi0179	APOA1	apolipoprotein A1	N/A
Bsi0182	A1BG	alpha-1-B glycoprotein	N/A
Bsi0185	GC	GC, vitamin D binding protein	N/A
Bsi0190	C3	complement C3	N/A
Bsi0198	A1BG	alpha-1-B glycoprotein	N/A
Bsi0200	A2M	alpha-2-macroglobulin	N/A
Bsi0203	CP	ceruloplasmin	N/A
Bsi0221	SERPINA3	serpin family A member 3	N/A
Bsi0226	HPX	hemopexin	N/A
Bsi0255	HRNR	hornerin	N/A
Bsi0263	C3	complement C3	N/A
Bsi0266	APOB	apolipoprotein B	N/A
Bsi0270	C9	complement C9	N/A
Bsi0296	FN1	fibronectin 1	N/A
Bsi0352	LRG1	leucine rich alpha-2-glycoprotein 1	N/A
Bsi0356	SERPINA3	serpin family A member 3	N/A
Bsi0365	F2	coagulation factor II, thrombin	N/A
Bsi0402	C4BPA	complement component 4 binding protein alpha	N/A
Bsi0407	APCS	amyloid P component, serum	N/A
Bsi0430	C4B	complement C4B (Chido blood group)	N/A
Bsi0435	C1QB	complement C1q B chain	N/A
Bsi0453	C4BPA	complement component 4 binding protein alpha	N/A
Bsi0462	C4B	complement C4B (Chido blood group)	N/A
Bsi0470	C7	complement C7	N/A
Bsi0471	APOA1	apolipoprotein A1	N/A
Bsi0516	KNG1	kininogen 1	N/A
Bsi0618	PROS1	protein S (alpha)	N/A
Bsi0731	C6	complement C6	N/A
Bsi0732	C5	complement C5	N/A
Bsi0745	C8B	complement C8 beta chain	N/A
Bsi0762	APCS	amyloid P component, serum	N/A
Bsi0765	C5	complement C5	N/A
Bsi0808	C4A	complement C4A (Rodgers blood group)	N/A
Bsi0839	F2	coagulation factor II, thrombin	N/A
Bsi0844	C6	complement C6	N/A
Bsi0845	FN1	fibronectin 1	N/A
Bsi0849	F12	coagulation factor XII	N/A
Bsi0885	CFH	complement factor H	N/A
Bsi0907	AHSG	alpha 2-HS glycoprotein	N/A
Bsi0912	C7	complement C7	N/A
Bsi0940	HRG	histidine rich glycoprotein	N/A
Bsi1144	PLG	plasminogen	N/A
Bsi1328	CFH	complement factor H	N/A
Bsi1404	C9	complement C9	N/A
Bsi1448	AHSG	alpha 2-HS glycoprotein	N/A
Bsi1462	PROS1	protein S (alpha)	N/A
Bsi1550	TF	transferrin	N/A
Bsi1809	HP	haptoglobin	N/A
Bsi2487	GSN	gelsolin	N/A
Bsi2684	ALB	albumin	N/A
Bsi2823	CLU	clusterin	N/A
Bsi3134	LRG1	leucine rich alpha-2-glycoprotein 1	N/A
HPA001238	MMP9	matrix metallopeptidase 9	N/A
HPA001325	IL6	interleukin 6	N/A
HPA001384	SYK	spleen associated tyrosine kinase	N/A
HPA001410	IL1B	interleukin 1 beta	N/A
HPA001412	CSF3	colony stimulating factor 3	N/A
HPA001499	ZBTB16	zinc finger and BTB domain containing 16	N/A
HPA001886	IL12A	interleukin 12A	N/A
HPA002035	CD14	CD14 molecule	N/A
HPA002038	IRF4	interferon regulatory factor 4	N/A
HPA002127	CD14	CD14 molecule	N/A
HPA002267	IRF8	interferon regulatory factor 8	N/A
HPA002531	IRF8	interferon regulatory factor 8	N/A
HPA002655	SELP	selectin P	N/A
HPA003191	FOXP3	forkhead box P3	N/A
HPA003246	TNFRSF13C	TNF receptor superfamily member 13C	N/A
HPA003603	CXCL9	C-X-C motif chemokine ligand 9	N/A
HPA003871	NOS2	nitric oxide synthase 2	N/A
HPA003980	IL18	interleukin 18	N/A
HPA004138	VEGFC	vascular endothelial growth factor C	N/A
HPA004147	KDM2B	lysine demethylase 2B	N/A
HPA004193	S100A9	S100 calcium binding protein A9	N/A
HPA004938	PTGDS	prostaglandin D2 synthase	N/A
HPA004939	MMP3	matrix metallopeptidase 3	N/A
HPA005541	IRF1	interferon regulatory factor 1	N/A
HPA006225	SELE	selectin E	N/A
HPA006479	CPA3	carboxypeptidase A3	N/A
HPA006664	CPA3	carboxypeptidase A3	N/A
HPA006811	ZBTB7B	zinc finger and BTB domain containing 7B	N/A
HPA007048	NPSR1	neuropeptide S receptor 1	N/A
HPA007489	NPSR1	neuropeptide S receptor 1	N/A
HPA007880	IL24	interleukin 24	N/A
HPA007917	IL1RL1	interleukin 1 receptor like 1	N/A
HPA008928	FCER2	Fc fragment of IgE receptor II	N/A
HPA009067	SPINK5	serine peptidase inhibitor, Kazal type 5	N/A
HPA010030	IL6ST	interleukin 6 signal transducer	N/A
HPA010552	CCL5	C-C motif chemokine ligand 5	N/A
HPA010569	TNFRSF17	TNF receptor superfamily member 17	N/A
HPA011351	SPINK5	serine peptidase inhibitor, Kazal type 5	N/A
HPA011652	CCL11	C-C motif chemokine ligand 11	N/A
HPA011807	POSTN	periostin	N/A
HPA012799	IL5RA	interleukin 5 receptor subunit alpha	N/A
HPA013196	IL5RA	interleukin 5 receptor subunit alpha	N/A
HPA014510	CCR6	C-C motif chemokine receptor 6	N/A
HPA015126	EPO	erythropoietin	N/A
HPA017162	FCER2	Fc fragment of IgE receptor II	N/A
HPA017636	SLITRK3	SLIT and NTRK like family member 3	N/A
HPA018013	CCR9	C-C motif chemokine receptor 9	N/A
HPA018467	IL16	interleukin 16	N/A
HPA018853	IL13	interleukin 13	N/A
HPA019144	CSF1R	colony stimulating factor 1 receptor	N/A
HPA019163	CCL2	C-C motif chemokine ligand 2	N/A
HPA019761	TIMP4	TIMP metallopeptidase inhibitor 4	N/A
HPA021147	MPO	myeloperoxidase	N/A
HPA021221	MMP8	matrix metallopeptidase 8	N/A
HPA022244	CSF1	colony stimulating factor 1	N/A
HPA022935	MMP8	matrix metallopeptidase 8	N/A
HPA024035	HPGDS	hematopoietic prostaglandin D synthase	N/A
HPA024426	IL33	interleukin 33	N/A
HPA025820	ZBTB7B	zinc finger and BTB domain containing 7B	N/A
HPA026849	CCL19	C-C motif chemokine ligand 19	N/A
HPA027342	VEGFD	vascular endothelial growth factor D	N/A
HPA027524	ZEB1	zinc finger E-box binding homeobox 1	N/A
HPA027541	SPP1	secreted phosphoprotein 1	N/A
HPA027572	EPO	erythropoietin	N/A
HPA027822	CCR3	C-C motif chemokine receptor 3	N/A
HPA029396	PROKR1	prokineticin receptor 1	Epitope sequence homology > 95% with aprataxin and PNKP like factor
HPA029874	CAMP	cathelicidin antimicrobial peptide	N/A
HPA030188	FLG	filaggrin	N/A
HPA030189	FLG	filaggrin	N/A
HPA030721	LEP	leptin	N/A
HPA030813	IRF2	interferon regulatory factor 2	N/A
HPA031384	CCR7	C-C motif chemokine receptor 7	N/A
HPA031387	IL20	interleukin 20	N/A
HPA032000	NTF3	neurotrophin 3	N/A
HPA032001	NTF3	neurotrophin 3	N/A
HPA032131	OSBPL6	oxysterol binding protein like 6	N/A
HPA034577	PPEF1	protein phosphatase with EF-hand domain 1	N/A
HPA034642	APLF	aprataxin and PNKP like factor	N/A
HPA034789	MYC	v-myc avian myelocytomatosis viral oncogene homolog	N/A
HPA034790	MYC	v-myc avian myelocytomatosis viral oncogene homolog	N/A
HPA035468	EHBP1	EH domain binding protein 1	N/A
HPA035469	EHBP1	EH domain binding protein 1	N/A
HPA035839	NOA1	nitric oxide associated 1	N/A
HPA037738	IL15	interleukin 15	N/A
HPA037739	IL15	interleukin 15	N/A
HPA038303	IL21	interleukin 21	N/A
HPA040158	IL31	interleukin 31	N/A
HPA040390	MMP15	matrix metallopeptidase 15	N/A
HPA040606	SCUBE3	signal peptide, CUB domain and EGF like domain containing 3	N/A
HPA040623	CCDC102B	coiled-coil domain containing 102B	N/A
HPA040765	PPIL3	peptidylprolyl isomerase like 3	N/A
HPA040876	CCL17	C-C motif chemokine ligand 17	N/A
HPA041076	KIF22	kinesin family member 22	N/A
HPA041100	IL12B	interleukin 12B	N/A
HPA041218	ADCY7	adenylate cyclase 7	N/A
HPA041277	PPEF1	protein phosphatase with EF-hand domain 1	N/A
HPA041383	FAN1	FANCD2 and FANCI associated nuclease 1	N/A
HPA041856	MYADML2	myeloid associated differentiation marker like 2	N/A
HPA041872	MYDGF	myeloid derived growth factor	N/A
HPA041877	IGIP	IgA inducing protein	N/A
HPA042015	CCL23	C-C motif chemokine ligand 23	N/A
HPA042270	IL4	interleukin 4	N/A
HPA042298	CXCL11	C-X-C motif chemokine ligand 11	N/A
HPA042383	CCR8	C-C motif chemokine receptor 8	N/A
HPA042401	CSF3R	colony stimulating factor 3 receptor	N/A
HPA042421	IL13	interleukin 13	N/A
HPA042909	CCL16	C-C motif chemokine ligand 16	N/A
HPA042918	CCL27	C-C motif chemokine ligand 27	N/A
HPA042978	PLEKHA4	pleckstrin homology domain containing A4	N/A
HPA043521	IL31	interleukin 31	N/A
HPA044572	NPY	neuropeptide Y	N/A
HPA044688	LTC4S	leukotriene C4 synthase	N/A
HPA044929	CCR3	C-C motif chemokine receptor 3	N/A
HPA044983	RNASE2	ribonuclease A family member 2	N/A
HPA045228	CCL7	C-C motif chemokine ligand 7	N/A
HPA045308	CCL24	C-C motif chemokine ligand 24	N/A
HPA045822	CXCL8	C-X-C motif chemokine ligand 8	N/A
HPA046487	NOS2	nitric oxide synthase 2	N/A
HPA046586	PTGDR	prostaglandin D2 receptor	N/A
HPA046673	ZNF667	zinc finger protein 667	N/A
HPA046738	IL2RA	interleukin 2 receptor subunit alpha	N/A
HPA046744	MYDGF	myeloid derived growth factor	N/A
HPA046876	LGALS9B	galectin 9B	Epitope sequence homology > 95% with galectin 9, galectin 9C
HPA047218	LGALS9	galectin 9	Epitope sequence homology > 95% with galectin 9B, galectin 9C
HPA047268	RPS10	ribosomal protein S10	Epitope sequence homology > 95% with RPS10-NUDT3 readthrough
HPA047485	CCL18	C-C motif chemokine ligand 18	N/A
HPA047690	XCL1,XCL2	X-C motif chemokine ligand 1,X-C motif chemokine ligand 2	N/A
HPA047933	SEC14L4	SEC14 like lipid binding 4	N/A
HPA048007	CCR10	C-C motif chemokine receptor 10	N/A
HPA048042	SLITRK3	SLIT and NTRK like family member 3	N/A
HPA048044	KCTD3	potassium channel tetramerization domain containing 3	N/A
HPA048086	CSF3R	colony stimulating factor 3 receptor	N/A
HPA048130	ZSWIM3	zinc finger SWIM-type containing 3	N/A
HPA048167	KDM2B	lysine demethylase 2B	N/A
HPA048194	CCDC102B	coiled-coil domain containing 102B	N/A
HPA048198	FAN1	FANCD2 and FANCI associated nuclease 1	N/A
HPA048213	KIF22	kinesin family member 22	N/A
HPA048215	PPIL3	peptidylprolyl isomerase like 3	N/A
HPA048229	MMP12	matrix metallopeptidase 12	N/A
HPA048230	IL12B	interleukin 12B	N/A
HPA048241	ADCY7	adenylate cyclase 7	N/A
HPA048247	NDUFA13	NADH:ubiquinone oxidoreductase subunit A13	N/A
HPA048301	ALS2CL	ALS2 C-terminal like	N/A
HPA048305	ZFYVE9	zinc finger FYVE-type containing 9	N/A
HPA048402	THOC5	THO complex 5	N/A
HPA048473	PLEKHA4	pleckstrin homology domain containing A4	N/A
HPA048476	MYADML2	myeloid associated differentiation marker like 2	N/A
HPA048546	IL1A	interleukin 1 alpha	N/A
HPA048547	CHAT	choline O-acetyltransferase	N/A
HPA048614	RETN	resistin	N/A
HPA048615	IGIP	IgA inducing protein	N/A
HPA048674	OR6M1	olfactory receptor family 6 subfamily M member 1	N/A
HPA048716	C5orf47	chromosome 5 open reading frame 47	N/A
HPA048809	ZBTB16	zinc finger and BTB domain containing 16	N/A
HPA048861	IL16	interleukin 16	N/A
HPA048879	CXCL6	C-X-C motif chemokine ligand 6	N/A
HPA048922	ZNF688	zinc finger protein 688	N/A
HPA048946	IGF1	insulin like growth factor 1	N/A
HPA049153	TPSAB1	tryptase alpha/beta 1,tryptase beta 2 (gene/pseudogene)	Epitope sequence homology > 95% with tryptase beta 2 (gene/pseudogene)
HPA049280	MMP24	matrix metallopeptidase 24	N/A
HPA049554	TPSD1	tryptase delta 1	Epitope sequence homology > 95% with tryptase alpha/beta 1,tryptase beta 2 (gene/pseudogene)
HPA049668	PTGDR	prostaglandin D2 receptor	N/A
HPA049734	SCUBE3	signal peptide, CUB domain and EGF like domain containing 3	N/A
HPA050280	CCL8	C-C motif chemokine ligand 8	N/A
HPA050298	NGF	nerve growth factor	N/A
HPA050507	EPX	eosinophil peroxidase	N/A
HPA050531	ZNF304	zinc finger protein 304	N/A
HPA050631	TNF	tumor necrosis factor	N/A
HPA051182	IL10	interleukin 10	N/A
HPA051210	CCL21	C-C motif chemokine ligand 21	N/A
HPA051370	FGA	fibrinogen alpha chain	N/A
HPA051432	MMP14	matrix metallopeptidase 14	N/A
HPA051623	CXCR4	C-X-C motif chemokine receptor 4	N/A
HPA052258	IL17A	interleukin 17A	N/A
HPA052386	IL33	interleukin 33	N/A
HPA052444	IL9	interleukin 9	N/A
HPA052502	CXCL1	C-X-C motif chemokine ligand 1	Epitope sequence homology > 90% with C-X-C motif chemokine ligand 3,C-X-C motif chemokine ligand 2
HPA052613	CXCL13	C-X-C motif chemokine ligand 13	N/A
HPA052634	CMA1	chymase 1	N/A
HPA053140	IL22	interleukin 22	N/A
HPA053417	TIMP1	TIMP metallopeptidase inhibitor 1	N/A
HPA053530	IFNG	interferon gamma	N/A
HPA053984	VEGFA	vascular endothelial growth factor A	N/A
HPA054569	MMP13	matrix metallopeptidase 13	N/A
HPA054622	IL2RA	interleukin 2 receptor subunit alpha	N/A
HPA054954	CXCL10	C-X-C motif chemokine ligand 10	N/A
HPA055046	CTLA4	cytotoxic T-lymphocyte associated protein 4	N/A
HPA055692	ZSWIM3	zinc finger SWIM-type containing 3	N/A
HPA055900	CCL28	C-C motif chemokine ligand 28	N/A
HPA056104	BDNF	brain derived neurotrophic factor	N/A
HPA056183	RNASE3	ribonuclease A family member 3	N/A
HPA056350	TSLP	thymic stromal lymphopoietin	N/A
HPA056628	IL21	interleukin 21	N/A
HPA056688	CCL24	C-C motif chemokine ligand 24	N/A
HPA057097	IL9	interleukin 9	N/A
HPA057179	CXCL8	C-X-C motif chemokine ligand 8	N/A
HPA057327	IRF2	interferon regulatory factor 2	N/A
HPA057355	OSBPL6	oxysterol binding protein like 6	N/A
HPA057725	XCL1,XCL2	X-C motif chemokine ligand 1,X-C motif chemokine ligand 2	N/A
HPA057792	CCL8	C-C motif chemokine ligand 8	N/A
HPA059415	VEGFB	vascular endothelial growth factor B	N/A
HPA060030	IL6	interleukin 6	N/A
HPA061464	MPO	myeloperoxidase	N/A
HPA061472	NOA1	nitric oxide associated 1	N/A
HPA061661	NTF4	neurotrophin 4	N/A
HPA061925	ZNF667	zinc finger protein 667	N/A
HPA061959	IL26	interleukin 26	N/A
HPA062032	ALS2CL	ALS2 C-terminal like	N/A
HPA062927	FANCE	Fanconi anemia complementation group E	N/A
HPA062944	PTPN21	protein tyrosine phosphatase, non-receptor type 21	N/A
HPA062946	ABCB8	ATP binding cassette subfamily B member 8	N/A
HPA062963	ZNF250	zinc finger protein 250	N/A
HPA063125	IFNG	interferon gamma	N/A
HPA063131	IRF1	interferon regulatory factor 1	N/A
HPA063135	NGF	nerve growth factor	N/A
HPA063234	ZNF491	zinc finger protein 491	N/A
HPA063235	KCNE2	potassium voltage-gated channel subfamily E regulatory subunit 2	N/A
HPA063238	PREPL	prolyl endopeptidase-like	N/A
HPA063240	IL9R	interleukin 9 receptor	N/A
HPA063255	CCR2	C-C motif chemokine receptor 2	N/A
HPA063263	GADD45A	growth arrest and DNA damage inducible alpha	N/A
HPA063267	UNC5A	unc-5 netrin receptor A	N/A
HPA063354	IQCF3	IQ motif containing F3	N/A
HPA063358	ZNF554	zinc finger protein 554	N/A
HPA063359	SOX13	SRY-box 13	N/A
HPA063360	TMEM267	transmembrane protein 267	N/A
HPA063382	IL4	interleukin 4	N/A
HPA063758	CCL23	C-C motif chemokine ligand 23	N/A
HPA063909	MMP9	matrix metallopeptidase 9	N/A
HPA064998	TNF	tumor necrosis factor	N/A
HPA065029	IL5	interleukin 5	N/A
HPA065038	MMP3	matrix metallopeptidase 3	N/A
HPA065041	CCR2	C-C motif chemokine receptor 2	N/A
HPA065474	CXCL5	C-X-C motif chemokine ligand 5	N/A
HPA065477	CCR1	C-C motif chemokine receptor 1	N/A
HPA065635	TNFSF13	tumor necrosis factor superfamily member 13	N/A
HPA065735	CHAT	choline O-acetyltransferase	N/A
HPA065850	SELE	selectin E	N/A
HPA065851	ZFYVE9	zinc finger FYVE-type containing 9	N/A
HPA065877	CCL18	C-C motif chemokine ligand 18	N/A
HPA066394	CCR6	C-C motif chemokine receptor 6	N/A
HPA067147	IL20	interleukin 20	N/A
HPA067456	PTGDS	prostaglandin D2 synthase	N/A
HPA067479	TNFAIP3	TNF alpha induced protein 3	N/A
HPA067532	TIMP4	TIMP metallopeptidase inhibitor 4	N/A
HPA067614	CXCL2	C-X-C motif chemokine ligand 2	Epitope sequence homology > 80% with C-X-C motif chemokine ligand 3,C-X-C motif chemokine ligand 1
HPA067758	CCL19	C-C motif chemokine ligand 19	N/A
HPA068091	CCL16	C-C motif chemokine ligand 16	N/A
HPA068163	CCL17	C-C motif chemokine ligand 17	N/A
HPA068321	CXCR4	C-X-C motif chemokine receptor 4	N/A
HPA068336	SELL	selectin L	N/A
HPA068366	SELL	selectin L	N/A
HPA068391	TIMP3	TIMP metallopeptidase inhibitor 3	N/A
HPA068541	PTGDR2	prostaglandin D2 receptor 2	N/A
HPA068565	LEP	leptin	N/A
HPA068962	MMP13	matrix metallopeptidase 13	N/A
HPA069116	VEGFA	vascular endothelial growth factor A	N/A
HPA069188	CCR10	C-C motif chemokine receptor 10	N/A
HPA069269	IL26	interleukin 26	N/A
HPA069299	TIMP3	TIMP metallopeptidase inhibitor 3	N/A
HPA069372	FOXP3	forkhead box P3	N/A
HPA069457	GFI1	growth factor independent 1 transcriptional repressor	N/A
HPA069642	TNFRSF4	TNF receptor superfamily member 4	N/A
HPA069748	SEC14L4	SEC14 like lipid binding 4	N/A
HPA069972	TIMP2	TIMP metallopeptidase inhibitor 2	N/A
HPA070519	ZNF304	zinc finger protein 304	N/A
HPA070587	CCR5	C-C motif chemokine receptor 5 (gene/pseudogene)	N/A
HPA070596	CTLA4	cytotoxic T-lymphocyte associated protein 4	N/A
HPA070822	MMP14	matrix metallopeptidase 14	N/A
HPA070860	CXCL9	C-X-C motif chemokine ligand 9	N/A
HPA071023	POSTN	periostin	N/A
HPA071391	IL10	interleukin 10	N/A
HPA071917	GFI1	growth factor independent 1 transcriptional repressor	N/A
HPA072269	CHI3L1	chitinase 3 like 1	N/A
HPA072414	IGF1	insulin like growth factor 1	N/A
HPA073260	IL24	interleukin 24	N/A
HPA073518	VEGFC	vascular endothelial growth factor C	N/A
HPA073700	TIMP2	TIMP metallopeptidase inhibitor 2	N/A
HPA073848	CCL27	C-C motif chemokine ligand 27	N/A
HPA074466	CCR7	C-C motif chemokine receptor 7	N/A
HPA074537	CCR9	C-C motif chemokine receptor 9	N/A
HPA074566	CCR1	C-C motif chemokine receptor 1	N/A
HPA074575	IL22	interleukin 22	N/A
HPA075019	IL1B	interleukin 1 beta	N/A
HPA075272	CRLF2	cytokine receptor-like factor 2	N/A
HPA075911	IL1A	interleukin 1 alpha	N/A
HPA075959	ZNF688	zinc finger protein 688	N/A
HPA076024	IRF5	interferon regulatory factor 5	N/A
HPA076134	CXCL10	C-X-C motif chemokine ligand 10	N/A
HPA076136	HLA-G	major histocompatibility complex, class I, G	Epitope sequence homology > 80% with HLA-E,HLA-F,HLA-B,HLA-C,and HLA-A
HPA076206	MMP16	matrix metallopeptidase 16	N/A
HPA076290	APLF	aprataxin and PNKP like factor	N/A
HPA076559	IL17A	interleukin 17A	N/A
HPA076624	CSF1	colony stimulating factor 1	N/A
HPA076792	EPX	eosinophil peroxidase	N/A
HPA076931	IL6ST	interleukin 6 signal transducer	N/A
HPA077098	CCL5	C-C motif chemokine ligand 5	N/A
HPA077300	SEC14L2	SEC14 like lipid binding 2	Epitope sequence homology > 95% with SEC14 like lipid binding 3,SEC14 like lipid binding 4
HPA077329	RETN	resistin	N/A
HPA077365	CHI3L1	chitinase 3 like 1	N/A
HPA077434	CCL28	C-C motif chemokine ligand 28	N/A
HPA077552	MMP12	matrix metallopeptidase 12	N/A
HPA077924	TSLP	thymic stromal lymphopoietin	N/A
HPA078585	TNFRSF17	TNF receptor superfamily member 17	N/A
MAB2791	CCL2	C-C motif chemokine ligand 2	N/A
MAB938	CDH5	cadherin 5	N/A
