# Supplementary material for: Circulating proteins associated with allergy development in infants—an exploratory analysis
Source: Clin Proteomics. 2021 Mar 15;18:11. doi: 10.1186/s12014-021-09318-w (PMC7958444; doi:10.1186/s12014-021-09318-w)
Supplement: Supplementary file 6 — Additional file 6: Table S5. Proteome annotation of proteins in exploratory analysis. [file 12014_2021_9318_MOESM6_ESM.xlsx]

## Sheet: TableS4
ENSG	Gene	Gene desc	Uniprot	Protein class	Secretome annotation	Specificity of protein expression	Primary organ of protein expression
ENSG00000121410	A1BG	alpha-1-B glycoprotein	P04217	Mapped to neXtProt;Mapped to UniProt SWISS-PROT;Plasma proteins;Plasma proteins by Leigh Anderson;Predicted intracellular proteins;Predicted secreted proteins;Protein evidence (Ezkurdia et al 2014);Protein evidence (Kim et al 2014);Protein evidence (Peptideatlas)	Blood	Tissue enriched	liver
ENSG00000175899	A2M	alpha-2-macroglobulin	P01023	Cancer-related genes;Candidate cardiovascular disease genes;Mapped to neXtProt;Mapped to UniProt SWISS-PROT;Plasma proteins;Plasma proteins by Leigh Anderson;Predicted secreted proteins;Protein evidence (Ezkurdia et al 2014);Protein evidence (Kim et al 2014);Protein evidence (Peptideatlas)	Blood	Tissue enhanced	liver;lung
ENSG00000197150	ABCB8	ATP binding cassette subfamily B member 8	Q9NUT2	Mapped to neXtProt;Mapped to UniProt SWISS-PROT;Mitochondrial proteins;Predicted intracellular proteins;Predicted membrane proteins;Protein evidence (Ezkurdia et al 2014);Protein evidence (Kim et al 2014);Protein evidence (Peptideatlas);Transporters		Low tissue specificity
ENSG00000121281	ADCY7	adenylate cyclase 7	P51828	Enzymes;Mapped to neXtProt;Mapped to UniProt SWISS-PROT;Predicted intracellular proteins;Predicted membrane proteins;Protein evidence (Ezkurdia et al 2014);Protein evidence (Kim et al 2014);Protein evidence (Peptideatlas)		Low tissue specificity
ENSG00000079557	AFM	afamin	P43652	Mapped to neXtProt;Mapped to UniProt SWISS-PROT;Plasma proteins;Plasma proteins by Leigh Anderson;Predicted secreted proteins;Protein evidence (Ezkurdia et al 2014);Protein evidence (Kim et al 2014);Protein evidence (Peptideatlas)	Blood	Tissue enriched	liver
ENSG00000145192	AHSG	alpha 2-HS glycoprotein	P02765	Cancer-related genes;Mapped to neXtProt;Mapped to UniProt SWISS-PROT;Plasma proteins;Plasma proteins by Leigh Anderson;Predicted secreted proteins;Protein evidence (Ezkurdia et al 2014);Protein evidence (Kim et al 2014);Protein evidence (Peptideatlas)	Blood	Tissue enriched	liver
ENSG00000163631	ALB	albumin	P02768	Cancer-related genes;Candidate cardiovascular disease genes;Disease related genes;Mapped to neXtProt;Mapped to UniProt SWISS-PROT;Mitochondrial proteins;Plasma proteins;Plasma proteins by Leigh Anderson;Predicted intracellular proteins;Predicted secreted proteins;Protein evidence (Ezkurdia et al 2014);Protein evidence (Kim et al 2014);Protein evidence (Peptideatlas)	Blood	Tissue enriched	liver
ENSG00000178038	ALS2CL	ALS2 C-terminal like	Q60I27	Mapped to neXtProt;Mapped to UniProt SWISS-PROT;Predicted intracellular proteins;Protein evidence (Ezkurdia et al 2014);Protein evidence (Peptideatlas)		Tissue enhanced	skin 1
ENSG00000106927	AMBP	alpha-1-microglobulin/bikunin precursor	P02760	Mapped to neXtProt;Mapped to UniProt SWISS-PROT;Plasma proteins;Plasma proteins by Leigh Anderson;Predicted intracellular proteins;Predicted secreted proteins;Protein evidence (Ezkurdia et al 2014);Protein evidence (Kim et al 2014);Protein evidence (Peptideatlas)	Blood	Tissue enriched	liver
ENSG00000132703	APCS	amyloid P component, serum	P02743	Disease related genes;Mapped to neXtProt;Mapped to UniProt SWISS-PROT;Plasma proteins;Plasma proteins by Leigh Anderson;Potential drug targets;Predicted secreted proteins;Protein evidence (Ezkurdia et al 2014);Protein evidence (Kim et al 2014);Protein evidence (Peptideatlas);Transporters	Blood	Tissue enriched	liver
ENSG00000169621	APLF	aprataxin and PNKP like factor	Q8IW19	Enzymes;Mapped to neXtProt;Mapped to UniProt SWISS-PROT;Predicted intracellular proteins;Predicted membrane proteins;Protein evidence (Ezkurdia et al 2014);Protein evidence (Kim et al 2014);Protein evidence (Peptideatlas)		Low tissue specificity
ENSG00000118137	APOA1	apolipoprotein A1	P02647	Cancer-related genes;Candidate cardiovascular disease genes;Disease related genes;Mapped to neXtProt;Mapped to UniProt SWISS-PROT;Plasma proteins;Plasma proteins by Leigh Anderson;Predicted intracellular proteins;Predicted secreted proteins;Protein evidence (Ezkurdia et al 2014);Protein evidence (Kim et al 2014);Protein evidence (Peptideatlas)	Blood	Tissue enriched	liver
ENSG00000084674	APOB	apolipoprotein B	P04114	Candidate cardiovascular disease genes;Disease related genes;Mapped to neXtProt;Mapped to UniProt SWISS-PROT;Plasma proteins;Plasma proteins by Leigh Anderson;Predicted secreted proteins;Protein evidence (Ezkurdia et al 2014);Protein evidence (Kim et al 2014);Protein evidence (Peptideatlas)	Blood	Group enriched	intestine;liver
ENSG00000176697	BDNF	brain derived neurotrophic factor	P23560	Cancer-related genes;Disease related genes;Mapped to neXtProt;Mapped to UniProt SWISS-PROT;Mitochondrial proteins;Plasma proteins;Predicted intracellular proteins;Predicted membrane proteins;Predicted secreted proteins;Protein evidence (Kim et al 2014);Protein evidence (Peptideatlas);RAS pathway related proteins	Blood	Tissue enhanced	brain;smooth muscle
ENSG00000173369	C1QB	complement C1q B chain	P02746	Disease related genes;Mapped to neXtProt;Mapped to UniProt SWISS-PROT;Plasma proteins;Plasma proteins by Leigh Anderson;Predicted secreted proteins;Protein evidence (Ezkurdia et al 2014);Protein evidence (Kim et al 2014);Protein evidence (Peptideatlas)	Blood	Tissue enhanced	lymphoid tissue
ENSG00000125730	C3	complement C3	P01024	Candidate cardiovascular disease genes;Disease related genes;FDA approved drug targets;Mapped to neXtProt;Mapped to UniProt SWISS-PROT;Plasma proteins;Plasma proteins by Leigh Anderson;Predicted intracellular proteins;Predicted secreted proteins;Protein evidence (Ezkurdia et al 2014);Protein evidence (Kim et al 2014);Protein evidence (Peptideatlas)	Blood	Tissue enriched	liver
ENSG00000244731	C4A	complement C4A (Rodgers blood group)	P0C0L4	Blood group antigen proteins;Disease related genes;FDA approved drug targets;Mapped to neXtProt;Mapped to UniProt SWISS-PROT;Plasma proteins;Predicted secreted proteins;Protein evidence (Ezkurdia et al 2014);Protein evidence (Peptideatlas)	Blood	Tissue enhanced	liver
ENSG00000224389	C4B	complement C4B (Chido blood group)	P0C0L5	Blood group antigen proteins;Disease related genes;FDA approved drug targets;Mapped to neXtProt;Mapped to UniProt SWISS-PROT;Plasma proteins;Predicted secreted proteins;Protein evidence (Ezkurdia et al 2014);Protein evidence (Peptideatlas)	Blood	Group enriched	adrenal gland;liver
ENSG00000123838	C4BPA	complement component 4 binding protein alpha	P04003	Mapped to neXtProt;Mapped to UniProt SWISS-PROT;Plasma proteins;Plasma proteins by Leigh Anderson;Predicted secreted proteins;Protein evidence (Ezkurdia et al 2014);Protein evidence (Kim et al 2014);Protein evidence (Peptideatlas)	Blood	Tissue enriched	liver
ENSG00000106804	C5	complement C5	P01031	Disease related genes;FDA approved drug targets;Mapped to neXtProt;Mapped to UniProt SWISS-PROT;Plasma proteins;Plasma proteins by Leigh Anderson;Predicted secreted proteins;Protein evidence (Ezkurdia et al 2014);Protein evidence (Kim et al 2014);Protein evidence (Peptideatlas);Therapeutic mAb non-cancer targets	Blood	Tissue enriched	liver
ENSG00000185056	C5orf47	chromosome 5 open reading frame 47	Q569G3	Mapped to neXtProt;Mapped to UniProt SWISS-PROT;Predicted intracellular proteins;Protein evidence (Peptideatlas)		Tissue enriched	testis
ENSG00000039537	C6	complement C6	P13671	Cancer-related genes;Disease related genes;Mapped to neXtProt;Mapped to UniProt SWISS-PROT;Plasma proteins;Plasma proteins by Leigh Anderson;Potential drug targets;Predicted secreted proteins;Protein evidence (Ezkurdia et al 2014);Protein evidence (Kim et al 2014);Protein evidence (Peptideatlas);Transporters	Blood	Tissue enriched	liver
ENSG00000112936	C7	complement C7	P10643	Cancer-related genes;Disease related genes;Mapped to neXtProt;Mapped to UniProt SWISS-PROT;Plasma proteins;Plasma proteins by Leigh Anderson;Predicted secreted proteins;Protein evidence (Ezkurdia et al 2014);Protein evidence (Kim et al 2014);Protein evidence (Peptideatlas)	Blood	Tissue enhanced	ovary
ENSG00000021852	C8B	complement C8 beta chain	P07358	Disease related genes;Mapped to neXtProt;Mapped to UniProt SWISS-PROT;Plasma proteins;Plasma proteins by Leigh Anderson;Predicted intracellular proteins;Predicted secreted proteins;Protein evidence (Ezkurdia et al 2014);Protein evidence (Peptideatlas)	Blood	Tissue enriched	liver
ENSG00000113600	C9	complement C9	P02748	Disease related genes;Mapped to neXtProt;Mapped to UniProt SWISS-PROT;Plasma proteins;Plasma proteins by Leigh Anderson;Predicted secreted proteins;Protein evidence (Ezkurdia et al 2014);Protein evidence (Kim et al 2014);Protein evidence (Peptideatlas)	Blood	Tissue enriched	liver
ENSG00000164047	CAMP	cathelicidin antimicrobial peptide		Predicted secreted proteins;Protein evidence (Ezkurdia et al 2014);Protein evidence (Kim et al 2014)	Blood	Tissue enhanced	blood;bone marrow;epididymis
ENSG00000150636	CCDC102B	coiled-coil domain containing 102B	Q68D86	Mapped to neXtProt;Mapped to UniProt SWISS-PROT;Predicted intracellular proteins;Protein evidence (Kim et al 2014);Protein evidence (Peptideatlas)		Tissue enhanced	placenta
ENSG00000172156	CCL11	C-C motif chemokine ligand 11	P51671	Cancer-related genes;Mapped to neXtProt;Mapped to UniProt SWISS-PROT;Predicted secreted proteins	Blood - other main location	Tissue enhanced	heart muscle;intestine;lymphoid tissue
ENSG00000275152	CCL16	C-C motif chemokine ligand 16	O15467	Cancer-related genes;Mapped to neXtProt;Mapped to UniProt SWISS-PROT;Plasma proteins;Predicted secreted proteins;Protein evidence (Peptideatlas)	Blood	Tissue enriched	liver
ENSG00000102970	CCL17	C-C motif chemokine ligand 17	Q92583	Mapped to neXtProt;Mapped to UniProt SWISS-PROT;Plasma proteins by Leigh Anderson;Predicted secreted proteins;Protein evidence (Ezkurdia et al 2014);Protein evidence (Peptideatlas)	Blood	Tissue enhanced	lymphoid tissue
ENSG00000275385	CCL18	C-C motif chemokine ligand 18	P55774	Cancer-related genes;Mapped to neXtProt;Mapped to UniProt SWISS-PROT;Plasma proteins;Predicted secreted proteins;Protein evidence (Kim et al 2014);Protein evidence (Peptideatlas)	Blood	Tissue enhanced	heart muscle;lung;lymphoid tissue
ENSG00000172724	CCL19	C-C motif chemokine ligand 19	Q99731	Cancer-related genes;Mapped to neXtProt;Mapped to UniProt SWISS-PROT;Predicted secreted proteins;Protein evidence (Ezkurdia et al 2014);Protein evidence (Peptideatlas)	Blood - other main location	Tissue enriched	lymphoid tissue
ENSG00000108691	CCL2	C-C motif chemokine ligand 2	P13500	Cancer-related genes;Candidate cardiovascular disease genes;FDA approved drug targets;Mapped to neXtProt;Mapped to UniProt SWISS-PROT;Plasma proteins;Plasma proteins by Leigh Anderson;Predicted secreted proteins;Protein evidence (Ezkurdia et al 2014);Protein evidence (Peptideatlas)	Blood - other main location	Low tissue specificity
ENSG00000137077	CCL21	C-C motif chemokine ligand 21	O00585	Cancer-related genes;Mapped to neXtProt;Mapped to UniProt SWISS-PROT;Plasma proteins;Predicted secreted proteins;Protein evidence (Ezkurdia et al 2014);Protein evidence (Peptideatlas)	Blood	Tissue enriched	lymphoid tissue
ENSG00000274736	CCL23	C-C motif chemokine ligand 23	P55773	Cancer-related genes;Mapped to neXtProt;Mapped to UniProt SWISS-PROT;Plasma proteins;Predicted secreted proteins;Protein evidence (Peptideatlas)	Blood - other main location	Tissue enhanced	blood
ENSG00000106178	CCL24	C-C motif chemokine ligand 24	O00175	Mapped to neXtProt;Mapped to UniProt SWISS-PROT;Plasma proteins by Leigh Anderson;Predicted secreted proteins;Protein evidence (Peptideatlas)	Blood - other main location	Tissue enhanced	intestine;lung;lymphoid tissue
ENSG00000213927	CCL27	C-C motif chemokine ligand 27	Q9Y4X3	Mapped to neXtProt;Mapped to UniProt SWISS-PROT;Plasma proteins by Leigh Anderson;Predicted secreted proteins;Protein evidence (Peptideatlas)	Blood - other main location	Tissue enriched	skin 1
ENSG00000151882	CCL28	C-C motif chemokine ligand 28	Q9NRJ3	Mapped to neXtProt;Mapped to UniProt SWISS-PROT;Predicted intracellular proteins;Predicted secreted proteins;Protein evidence (Ezkurdia et al 2014);Protein evidence (Peptideatlas)	Blood - other main location	Tissue enriched	salivary gland
ENSG00000271503	CCL5	C-C motif chemokine ligand 5	P13501	Cancer-related genes;Mapped to neXtProt;Mapped to UniProt SWISS-PROT;Plasma proteins;Plasma proteins by Leigh Anderson;Predicted membrane proteins;Predicted secreted proteins;Protein evidence (Kim et al 2014);Protein evidence (Peptideatlas)	Blood	Tissue enriched	blood
ENSG00000108688	CCL7	C-C motif chemokine ligand 7	P80098	Cancer-related genes;Mapped to neXtProt;Mapped to UniProt SWISS-PROT;Predicted membrane proteins;Predicted secreted proteins;Protein evidence (Peptideatlas)	Blood - other main location	Group enriched	adipose tissue;bone marrow
ENSG00000108700	CCL8	C-C motif chemokine ligand 8	P80075	Cancer-related genes;Mapped to neXtProt;Mapped to UniProt SWISS-PROT;Predicted secreted proteins;Protein evidence (Peptideatlas)	Blood - other main location	Tissue enhanced	placenta
ENSG00000163823	CCR1	C-C motif chemokine receptor 1	P32246	CD markers;G-protein coupled receptors;Mapped to neXtProt;Mapped to UniProt SWISS-PROT;Predicted membrane proteins;Protein evidence (Kim et al 2014);Protein evidence (Peptideatlas)		Tissue enhanced	blood;lymphoid tissue
ENSG00000184451	CCR10	C-C motif chemokine receptor 10	P46092	Cancer-related genes;G-protein coupled receptors;Mapped to neXtProt;Mapped to UniProt SWISS-PROT;Plasma proteins;Predicted membrane proteins;Protein evidence (Peptideatlas)		Tissue enhanced	blood
ENSG00000121807	CCR2	C-C motif chemokine receptor 2	P41597	CD markers;G-protein coupled receptors;Mapped to neXtProt;Mapped to UniProt SWISS-PROT;Predicted membrane proteins;Protein evidence (Kim et al 2014);Protein evidence (Peptideatlas)		Group enriched	blood;lymphoid tissue
ENSG00000183625	CCR3	C-C motif chemokine receptor 3	P51677	CD markers;G-protein coupled receptors;Mapped to neXtProt;Mapped to UniProt SWISS-PROT;Predicted intracellular proteins;Predicted membrane proteins		Tissue enriched	blood
ENSG00000160791	CCR5	C-C motif chemokine receptor 5 (gene/pseudogene)	P51681	CD markers;Disease related genes;FDA approved drug targets;G-protein coupled receptors;Mapped to neXtProt;Mapped to UniProt SWISS-PROT;Predicted membrane proteins;Protein evidence (Peptideatlas)		Tissue enhanced	blood
ENSG00000112486	CCR6	C-C motif chemokine receptor 6	P51684	CD markers;G-protein coupled receptors;Mapped to neXtProt;Mapped to UniProt SWISS-PROT;Predicted membrane proteins;Protein evidence (Kim et al 2014);Protein evidence (Peptideatlas)		Group enriched	blood;intestine;lymphoid tissue
ENSG00000126353	CCR7	C-C motif chemokine receptor 7	P32248	Cancer-related genes;CD markers;G-protein coupled receptors;Mapped to neXtProt;Mapped to UniProt SWISS-PROT;Predicted membrane proteins;Protein evidence (Ezkurdia et al 2014);Protein evidence (Kim et al 2014);Protein evidence (Peptideatlas)		Group enriched	blood;lymphoid tissue
ENSG00000179934	CCR8	C-C motif chemokine receptor 8	P51685	CD markers;G-protein coupled receptors;Mapped to neXtProt;Mapped to UniProt SWISS-PROT;Predicted intracellular proteins;Predicted membrane proteins		Group enriched	blood;lymphoid tissue;urinary bladder
ENSG00000173585	CCR9	C-C motif chemokine receptor 9	P51686	CD markers;G-protein coupled receptors;Mapped to neXtProt;Mapped to UniProt SWISS-PROT;Predicted intracellular proteins;Predicted membrane proteins		Tissue enriched	lymphoid tissue
ENSG00000170458	CD14	CD14 molecule	P08571	Cancer-related genes;CD markers;Mapped to neXtProt;Mapped to UniProt SWISS-PROT;Plasma proteins;Plasma proteins by Leigh Anderson;Predicted secreted proteins;Protein evidence (Ezkurdia et al 2014);Protein evidence (Kim et al 2014);Protein evidence (Peptideatlas)	Blood - other main location	Group enriched	blood;liver
ENSG00000179776	CDH5	cadherin 5	P33151	Cancer-related genes;CD markers;Mapped to neXtProt;Mapped to UniProt SWISS-PROT;Plasma proteins;Plasma proteins by Leigh Anderson;Predicted intracellular proteins;Predicted membrane proteins;Protein evidence (Ezkurdia et al 2014);Protein evidence (Kim et al 2014);Protein evidence (Peptideatlas)		Tissue enhanced	placenta
ENSG00000000971	CFH	complement factor H	P08603	Cancer-related genes;Disease related genes;Mapped to neXtProt;Mapped to UniProt SWISS-PROT;Plasma proteins;Plasma proteins by Leigh Anderson;Predicted secreted proteins;Protein evidence (Ezkurdia et al 2014);Protein evidence (Kim et al 2014);Protein evidence (Peptideatlas)	Blood	Tissue enriched	liver
ENSG00000070748	CHAT	choline O-acetyltransferase	P28329	Disease related genes;Enzymes;Mapped to neXtProt;Mapped to UniProt SWISS-PROT;Mitochondrial proteins;Plasma proteins by Leigh Anderson;Potential drug targets;Predicted intracellular proteins;Protein evidence (Ezkurdia et al 2014);Protein evidence (Kim et al 2014);Protein evidence (Peptideatlas)		Group enriched	brain;placenta
ENSG00000133048	CHI3L1	chitinase 3 like 1	P36222	Cancer-related genes;Disease related genes;Mapped to neXtProt;Mapped to UniProt SWISS-PROT;Plasma proteins;Plasma proteins by Leigh Anderson;Predicted intracellular proteins;Predicted secreted proteins;Protein evidence (Ezkurdia et al 2014);Protein evidence (Kim et al 2014);Protein evidence (Peptideatlas)	Blood	Tissue enriched	liver
ENSG00000120885	CLU	clusterin	P10909	Cancer-related genes;Candidate cardiovascular disease genes;Cytoskeleton related proteins;Mapped to neXtProt;Mapped to UniProt SWISS-PROT;Mitochondrial proteins;Plasma proteins;Plasma proteins by Leigh Anderson;Predicted intracellular proteins;Predicted secreted proteins;Protein evidence (Ezkurdia et al 2014);Protein evidence (Kim et al 2014);Protein evidence (Peptideatlas)	Blood	Tissue enhanced	epididymis;liver
ENSG00000092009	CMA1	chymase 1	P23946	Enzymes;Mapped to neXtProt;Mapped to UniProt SWISS-PROT;Plasma proteins;Predicted intracellular proteins;Predicted secreted proteins;Protein evidence (Ezkurdia et al 2014);Protein evidence (Kim et al 2014);Protein evidence (Peptideatlas)	Blood	Low tissue specificity
ENSG00000047457	CP	ceruloplasmin	P00450	Cancer-related genes;Candidate cardiovascular disease genes;Disease related genes;Enzymes;Mapped to neXtProt;Mapped to UniProt SWISS-PROT;Plasma proteins;Plasma proteins by Leigh Anderson;Potential drug targets;Predicted intracellular proteins;Predicted secreted proteins;Protein evidence (Ezkurdia et al 2014);Protein evidence (Kim et al 2014);Protein evidence (Peptideatlas)	Blood	Tissue enriched	liver
ENSG00000163751	CPA3	carboxypeptidase A3	P15088	Enzymes;Mapped to neXtProt;Mapped to UniProt SWISS-PROT;Plasma proteins;Predicted secreted proteins;Protein evidence (Ezkurdia et al 2014);Protein evidence (Kim et al 2014);Protein evidence (Peptideatlas)	Blood - other main location	Tissue enhanced	blood
ENSG00000205755	CRLF2	cytokine receptor like factor 2	Q9HC73	Cancer-related genes;Mapped to neXtProt;Mapped to UniProt SWISS-PROT;Predicted membrane proteins;Protein evidence (Peptideatlas)	Intracellular/Membrane	Tissue enhanced	endometrium 1
ENSG00000184371	CSF1	colony stimulating factor 1	P09603	Cancer-related genes;Candidate cardiovascular disease genes;Disease related genes;Mapped to neXtProt;Mapped to UniProt SWISS-PROT;Plasma proteins;Plasma proteins by Leigh Anderson;Predicted intracellular proteins;Predicted membrane proteins;Predicted secreted proteins;Protein evidence (Ezkurdia et al 2014);Protein evidence (Peptideatlas);RAS pathway related proteins	Blood	Low tissue specificity
ENSG00000182578	CSF1R	colony stimulating factor 1 receptor	P07333	Cancer-related genes;CD markers;Disease related genes;Enzymes;FDA approved drug targets;Mapped to neXtProt;Mapped to UniProt SWISS-PROT;Plasma proteins;Predicted intracellular proteins;Predicted membrane proteins;Protein evidence (Ezkurdia et al 2014);Protein evidence (Kim et al 2014);Protein evidence (Peptideatlas);RAS pathway related proteins	Intracellular/Membrane	Tissue enhanced	blood;lymphoid tissue
ENSG00000108342	CSF3	colony stimulating factor 3	P09919	Cancer-related genes;Mapped to neXtProt;Mapped to UniProt SWISS-PROT;Plasma proteins;Plasma proteins by Leigh Anderson;Predicted secreted proteins;Protein evidence (Ezkurdia et al 2014);Protein evidence (Peptideatlas)	Blood	Tissue enhanced	cervix, uterine;lung
ENSG00000119535	CSF3R	colony stimulating factor 3 receptor	Q99062	Cancer-related genes;CD markers;Disease related genes;FDA approved drug targets;Mapped to neXtProt;Mapped to UniProt SWISS-PROT;Predicted intracellular proteins;Predicted membrane proteins;Protein evidence (Peptideatlas)	Intracellular/Membrane	Group enriched	blood;bone marrow;lymphoid tissue;placenta
ENSG00000163599	CTLA4	cytotoxic T-lymphocyte associated protein 4	P16410	CD markers;Disease related genes;FDA approved drug targets;Mapped to neXtProt;Mapped to UniProt SWISS-PROT;Predicted intracellular proteins;Predicted membrane proteins;Protein evidence (Peptideatlas)	Intracellular/Membrane	Tissue enhanced	blood;lymphoid tissue
ENSG00000163739	CXCL1	C-X-C motif chemokine ligand 1	P09341	Cancer-related genes;Mapped to neXtProt;Mapped to UniProt SWISS-PROT;Plasma proteins;Predicted secreted proteins;Protein evidence (Peptideatlas)	Blood	Tissue enhanced	lymphoid tissue
ENSG00000169245	CXCL10	C-X-C motif chemokine ligand 10	P02778	Cancer-related genes;Mapped to neXtProt;Mapped to UniProt SWISS-PROT;Plasma proteins;Plasma proteins by Leigh Anderson;Predicted secreted proteins;Protein evidence (Ezkurdia et al 2014);Protein evidence (Peptideatlas)	Blood	Tissue enhanced	lung;lymphoid tissue;prostate
ENSG00000169248	CXCL11	C-X-C motif chemokine ligand 11	O14625	Mapped to neXtProt;Mapped to UniProt SWISS-PROT;Predicted secreted proteins;Protein evidence (Peptideatlas)	Blood	Tissue enhanced	thyroid gland
ENSG00000156234	CXCL13	C-X-C motif chemokine ligand 13	O43927	Cancer-related genes;Mapped to neXtProt;Mapped to UniProt SWISS-PROT;Predicted secreted proteins;Protein evidence (Ezkurdia et al 2014);Protein evidence (Kim et al 2014);Protein evidence (Peptideatlas)	Blood	Tissue enriched	lymphoid tissue
ENSG00000081041	CXCL2	C-X-C motif chemokine ligand 2	P19875	Cancer-related genes;Mapped to neXtProt;Mapped to UniProt SWISS-PROT;Plasma proteins;Predicted secreted proteins	Blood	Tissue enhanced	liver
ENSG00000163734	CXCL3	C-X-C motif chemokine ligand 3	P19876	Mapped to neXtProt;Mapped to UniProt SWISS-PROT;Plasma proteins;Plasma proteins by Leigh Anderson;Predicted secreted proteins;Protein evidence (Peptideatlas)	Blood	Tissue enhanced	lung
ENSG00000163735	CXCL5	C-X-C motif chemokine ligand 5	P42830	Cancer-related genes;Mapped to neXtProt;Mapped to UniProt SWISS-PROT;Plasma proteins;Plasma proteins by Leigh Anderson;Predicted secreted proteins;Protein evidence (Ezkurdia et al 2014);Protein evidence (Peptideatlas)	Blood	Tissue enhanced	lung;lymphoid tissue;salivary gland
ENSG00000124875	CXCL6	C-X-C motif chemokine ligand 6	P80162	Mapped to neXtProt;Mapped to UniProt SWISS-PROT;Predicted secreted proteins;Protein evidence (Peptideatlas)	Blood	Tissue enhanced	lymphoid tissue
ENSG00000169429	CXCL8	C-X-C motif chemokine ligand 8	P10145	Cancer-related genes;Candidate cardiovascular disease genes;Mapped to neXtProt;Mapped to UniProt SWISS-PROT;Plasma proteins;Plasma proteins by Leigh Anderson;Predicted secreted proteins;Protein evidence (Peptideatlas)	Blood	Group enriched	blood;bone marrow;lung
ENSG00000138755	CXCL9	C-X-C motif chemokine ligand 9	Q07325	Cancer-related genes;Mapped to neXtProt;Mapped to UniProt SWISS-PROT;Plasma proteins;Predicted secreted proteins;Protein evidence (Peptideatlas)	Blood	Tissue enhanced	lymphoid tissue;thyroid gland
ENSG00000121966	CXCR4	C-X-C motif chemokine receptor 4	P61073	Cancer-related genes;CD markers;Disease related genes;FDA approved drug targets;G-protein coupled receptors;Mapped to neXtProt;Mapped to UniProt SWISS-PROT;Predicted membrane proteins;Protein evidence (Ezkurdia et al 2014);Protein evidence (Kim et al 2014);Protein evidence (Peptideatlas);Transporters		Tissue enhanced	bone marrow;lymphoid tissue
ENSG00000115504	EHBP1	EH domain binding protein 1	Q8NDI1	Disease related genes;Mapped to neXtProt;Mapped to UniProt SWISS-PROT;Plasma proteins;Predicted intracellular proteins;Protein evidence (Ezkurdia et al 2014);Protein evidence (Kim et al 2014);Protein evidence (Peptideatlas)		Low tissue specificity
ENSG00000130427	EPO	erythropoietin	P01588	Cancer-related genes;Candidate cardiovascular disease genes;Disease related genes;Mapped to neXtProt;Mapped to UniProt SWISS-PROT;Predicted secreted proteins	Blood	Tissue enhanced	cervix, uterine;endometrium 1;liver
ENSG00000121053	EPX	eosinophil peroxidase	P11678	Disease related genes;Enzymes;Mapped to neXtProt;Mapped to UniProt SWISS-PROT;Potential drug targets;Predicted intracellular proteins;Protein evidence (Ezkurdia et al 2014);Protein evidence (Kim et al 2014);Protein evidence (Peptideatlas)		Tissue enhanced	bone marrow;lymphoid tissue
ENSG00000131187	F12	coagulation factor XII	P00748	Candidate cardiovascular disease genes;Disease related genes;Enzymes;FDA approved drug targets;Mapped to neXtProt;Mapped to UniProt SWISS-PROT;Plasma proteins;Plasma proteins by Leigh Anderson;Predicted secreted proteins;Protein evidence (Ezkurdia et al 2014);Protein evidence (Kim et al 2014);Protein evidence (Peptideatlas)	Blood	Tissue enriched	liver
ENSG00000180210	F2	coagulation factor II, thrombin	P00734	Cancer-related genes;Candidate cardiovascular disease genes;Disease related genes;Enzymes;FDA approved drug targets;Mapped to neXtProt;Mapped to UniProt SWISS-PROT;Plasma proteins;Plasma proteins by Leigh Anderson;Predicted intracellular proteins;Predicted secreted proteins;Protein evidence (Ezkurdia et al 2014);Protein evidence (Kim et al 2014);Protein evidence (Peptideatlas)	Blood	Tissue enriched	liver
ENSG00000198690	FAN1	FANCD2 and FANCI associated nuclease 1	Q9Y2M0	Disease related genes;Enzymes;Mapped to neXtProt;Mapped to UniProt SWISS-PROT;Potential drug targets;Predicted intracellular proteins;Protein evidence (Kim et al 2014);Protein evidence (Peptideatlas)		Low tissue specificity
ENSG00000112039	FANCE	Fanconi anemia complementation group E	Q9HB96	Cancer related proteins;Cancer-related genes;Disease related genes;Mapped to neXtProt;Mapped to UniProt SWISS-PROT;Plasma proteins;Predicted intracellular proteins;Protein evidence (Ezkurdia et al 2014);Protein evidence (Peptideatlas)		Low tissue specificity
ENSG00000104921	FCER2	Fc fragment of IgE receptor II	P06734	Cancer-related genes;CD markers;Mapped to neXtProt;Mapped to UniProt SWISS-PROT;Plasma proteins by Leigh Anderson;Predicted intracellular proteins;Predicted membrane proteins;Predicted secreted proteins;Protein evidence (Ezkurdia et al 2014);Protein evidence (Kim et al 2014);Protein evidence (Peptideatlas);Therapeutic mAb non-cancer targets	Blood - other main location	Group enriched	blood;lymphoid tissue
ENSG00000275395	FCGBP	Fc fragment of IgG binding protein		Predicted intracellular proteins	Other locally	Group enriched	cervix, uterine;gallbladder;intestine;stomach 1;thyroid gland
ENSG00000171560	FGA	fibrinogen alpha chain	P02671	Cancer-related genes;Candidate cardiovascular disease genes;Disease related genes;FDA approved drug targets;Mapped to neXtProt;Mapped to UniProt SWISS-PROT;Plasma proteins;Plasma proteins by Leigh Anderson;Predicted secreted proteins;Protein evidence (Ezkurdia et al 2014);Protein evidence (Kim et al 2014);Protein evidence (Peptideatlas)	Blood	Tissue enriched	liver
ENSG00000143631	FLG	filaggrin	P20930	Cancer-related genes;Disease related genes;Mapped to neXtProt;Mapped to UniProt SWISS-PROT;Plasma proteins;Predicted intracellular proteins;Protein evidence (Ezkurdia et al 2014);Protein evidence (Kim et al 2014);Protein evidence (Peptideatlas)		Tissue enhanced	esophagus;skin 1;tongue
ENSG00000115414	FN1	fibronectin 1	P02751	Cancer-related genes;Candidate cardiovascular disease genes;Disease related genes;FDA approved drug targets;Mapped to neXtProt;Mapped to UniProt SWISS-PROT;Plasma proteins;Plasma proteins by Leigh Anderson;Predicted intracellular proteins;Predicted secreted proteins;Protein evidence (Ezkurdia et al 2014);Protein evidence (Kim et al 2014);Protein evidence (Peptideatlas)	Blood	Tissue enhanced	ductus deferens;placenta
ENSG00000049768	FOXP3	forkhead box P3	Q9BZS1	Disease related genes;Mapped to neXtProt;Mapped to UniProt SWISS-PROT;Predicted intracellular proteins;Protein evidence (Peptideatlas);Transcription factors;Transcription factors predicted		Tissue enhanced	blood;lymphoid tissue
ENSG00000116717	GADD45A	growth arrest and DNA damage inducible alpha	P24522	Cancer-related genes;Mapped to neXtProt;Mapped to UniProt SWISS-PROT;Predicted intracellular proteins;Protein evidence (Peptideatlas)		Tissue enhanced	kidney;skeletal muscle
ENSG00000145321	GC	GC, vitamin D binding protein	P02774	Mapped to neXtProt;Mapped to UniProt SWISS-PROT;Plasma proteins;Plasma proteins by Leigh Anderson;Predicted secreted proteins;Protein evidence (Ezkurdia et al 2014);Protein evidence (Kim et al 2014);Protein evidence (Peptideatlas)	Blood	Tissue enriched	liver
ENSG00000162676	GFI1	growth factor independent 1 transcriptional repressor	Q99684	Disease related genes;Mapped to neXtProt;Mapped to UniProt SWISS-PROT;Predicted intracellular proteins;Protein evidence (Peptideatlas);Transcription factors;Transcription factors predicted		Tissue enhanced	bone marrow;lymphoid tissue
ENSG00000148180	GSN	gelsolin	P06396	Cancer-related genes;Cytoskeleton related proteins;Disease related genes;Mapped to neXtProt;Mapped to UniProt SWISS-PROT;Plasma proteins;Plasma proteins by Leigh Anderson;Predicted intracellular proteins;Predicted secreted proteins;Protein evidence (Ezkurdia et al 2014);Protein evidence (Kim et al 2014);Protein evidence (Peptideatlas)	Blood	Low tissue specificity
ENSG00000206503	HLA-A	major histocompatibility complex, class I, A	P04439;P13746;P16188	Cancer-related genes;Mapped to neXtProt;Mapped to UniProt SWISS-PROT;Plasma proteins;Predicted intracellular proteins;Predicted membrane proteins;Protein evidence (Ezkurdia et al 2014);Protein evidence (Kim et al 2014);Protein evidence (Peptideatlas)		Low tissue specificity
ENSG00000234745	HLA-B	major histocompatibility complex, class I, B	P01889;P30480;P30486;Q29836;Q31610;Q31612	Cancer-related genes;Mapped to neXtProt;Mapped to UniProt SWISS-PROT;Predicted intracellular proteins;Predicted membrane proteins;Protein evidence (Ezkurdia et al 2014);Protein evidence (Peptideatlas)		Low tissue specificity
ENSG00000204525	HLA-C	major histocompatibility complex, class I, C	P10321	Mapped to neXtProt;Mapped to UniProt SWISS-PROT;Plasma proteins;Predicted intracellular proteins;Predicted membrane proteins;Protein evidence (Ezkurdia et al 2014);Protein evidence (Kim et al 2014);Protein evidence (Peptideatlas)	Intracellular/Membrane	Low tissue specificity
ENSG00000204592	HLA-E	major histocompatibility complex, class I, E		Predicted membrane proteins;Protein evidence (Ezkurdia et al 2014)		Low tissue specificity
ENSG00000204642	HLA-F	major histocompatibility complex, class I, F	P30511	Mapped to neXtProt;Mapped to UniProt SWISS-PROT;Plasma proteins;Predicted membrane proteins;Protein evidence (Ezkurdia et al 2014);Protein evidence (Kim et al 2014);Protein evidence (Peptideatlas)		Low tissue specificity
ENSG00000204632	HLA-G	major histocompatibility complex, class I, G	P17693	Cancer-related genes;Mapped to neXtProt;Mapped to UniProt SWISS-PROT;Predicted membrane proteins;Predicted secreted proteins;Protein evidence (Kim et al 2014);Protein evidence (Peptideatlas)	Blood - other main location	Tissue enriched	placenta
ENSG00000257017	HP	haptoglobin	P00738	Cancer-related genes;Disease related genes;Enzymes;Mapped to neXtProt;Mapped to UniProt SWISS-PROT;Plasma proteins;Potential drug targets;Predicted intracellular proteins;Predicted secreted proteins;Protein evidence (Ezkurdia et al 2014);Protein evidence (Kim et al 2014);Protein evidence (Peptideatlas)	Blood	Tissue enriched	liver
ENSG00000163106	HPGDS	hematopoietic prostaglandin D synthase	O60760	Enzymes;Mapped to neXtProt;Mapped to UniProt SWISS-PROT;Predicted intracellular proteins;Protein evidence (Ezkurdia et al 2014);Protein evidence (Kim et al 2014);Protein evidence (Peptideatlas)		Tissue enhanced	placenta
ENSG00000110169	HPX	hemopexin	P02790	Candidate cardiovascular disease genes;Mapped to neXtProt;Mapped to UniProt SWISS-PROT;Plasma proteins;Plasma proteins by Leigh Anderson;Predicted secreted proteins;Protein evidence (Ezkurdia et al 2014);Protein evidence (Kim et al 2014);Protein evidence (Peptideatlas)	Blood	Tissue enriched	liver
ENSG00000113905	HRG	histidine rich glycoprotein	P04196	Disease related genes;Mapped to neXtProt;Mapped to UniProt SWISS-PROT;Plasma proteins;Plasma proteins by Leigh Anderson;Predicted secreted proteins;Protein evidence (Ezkurdia et al 2014);Protein evidence (Kim et al 2014);Protein evidence (Peptideatlas)	Blood	Tissue enriched	liver
ENSG00000197915	HRNR	hornerin	Q86YZ3	Mapped to neXtProt;Mapped to UniProt SWISS-PROT;Plasma proteins;Predicted intracellular proteins;Protein evidence (Ezkurdia et al 2014);Protein evidence (Kim et al 2014);Protein evidence (Peptideatlas)		Tissue enhanced	skin 1
ENSG00000111537	IFNG	interferon gamma	P01579	Cancer-related genes;Disease related genes;FDA approved drug targets;Mapped to neXtProt;Mapped to UniProt SWISS-PROT;Plasma proteins;Plasma proteins by Leigh Anderson;Predicted secreted proteins;Protein evidence (Peptideatlas)	Blood	Tissue enhanced	bone marrow;lung
ENSG00000017427	IGF1	insulin like growth factor 1	P05019	Disease related genes;Mapped to neXtProt;Mapped to UniProt SWISS-PROT;Mitochondrial proteins;Plasma proteins;Predicted secreted proteins;Protein evidence (Ezkurdia et al 2014);Protein evidence (Peptideatlas);RAS pathway related proteins	Blood	Low tissue specificity
ENSG00000182700	IGIP	IgA inducing protein	A6NJ69	Mapped to neXtProt;Mapped to UniProt SWISS-PROT;Predicted secreted proteins	Blood	Low tissue specificity
ENSG00000136634	IL10	interleukin 10	P22301	Cancer-related genes;Candidate cardiovascular disease genes;Mapped to neXtProt;Mapped to UniProt SWISS-PROT;Plasma proteins;Plasma proteins by Leigh Anderson;Predicted intracellular proteins;Predicted secreted proteins;Protein evidence (Kim et al 2014);Protein evidence (Peptideatlas)	Blood	Tissue enhanced	lymphoid tissue
ENSG00000168811	IL12A	interleukin 12A	P29459	Cancer-related genes;Mapped to neXtProt;Mapped to UniProt SWISS-PROT;Plasma proteins;Plasma proteins by Leigh Anderson;Predicted membrane proteins;Predicted secreted proteins;Protein evidence (Peptideatlas)	Blood	Tissue enhanced	esophagus
ENSG00000113302	IL12B	interleukin 12B	P29460	Disease related genes;FDA approved drug targets;Mapped to neXtProt;Mapped to UniProt SWISS-PROT;Plasma proteins;Plasma proteins by Leigh Anderson;Predicted secreted proteins;Protein evidence (Peptideatlas)	Blood	Tissue enhanced	lymphoid tissue
ENSG00000169194	IL13	interleukin 13	P35225	Cancer-related genes;Disease related genes;Mapped to neXtProt;Mapped to UniProt SWISS-PROT;Plasma proteins;Plasma proteins by Leigh Anderson;Predicted secreted proteins;Protein evidence (Peptideatlas)	Blood	Tissue enriched	testis
ENSG00000164136	IL15	interleukin 15	P40933	Cancer-related genes;Mapped to neXtProt;Mapped to UniProt SWISS-PROT;Plasma proteins by Leigh Anderson;Predicted intracellular proteins;Predicted secreted proteins	Blood	Low tissue specificity
ENSG00000172349	IL16	interleukin 16	Q14005	Cancer-related genes;Mapped to neXtProt;Mapped to UniProt SWISS-PROT;Plasma proteins;Plasma proteins by Leigh Anderson;Predicted intracellular proteins;Predicted secreted proteins;Protein evidence (Ezkurdia et al 2014);Protein evidence (Kim et al 2014);Protein evidence (Peptideatlas)	Blood	Tissue enhanced	blood;lymphoid tissue
ENSG00000112115	IL17A	interleukin 17A	Q16552	Cancer-related genes;FDA approved drug targets;Mapped to neXtProt;Mapped to UniProt SWISS-PROT;Plasma proteins;Plasma proteins by Leigh Anderson;Predicted secreted proteins;Protein evidence (Peptideatlas)	Blood	Group enriched	lymphoid tissue;tongue;urinary bladder
ENSG00000150782	IL18	interleukin 18	Q14116	Cancer-related genes;Candidate cardiovascular disease genes;Mapped to neXtProt;Mapped to UniProt SWISS-PROT;Plasma proteins;Plasma proteins by Leigh Anderson;Predicted intracellular proteins;Predicted secreted proteins;Protein evidence (Ezkurdia et al 2014);Protein evidence (Kim et al 2014);Protein evidence (Peptideatlas)	Blood	Tissue enhanced	esophagus;skin 1
ENSG00000115008	IL1A	interleukin 1 alpha	P01583	Cancer-related genes;Mapped to neXtProt;Mapped to UniProt SWISS-PROT;Plasma proteins;Predicted intracellular proteins;Predicted secreted proteins;Protein evidence (Ezkurdia et al 2014);Protein evidence (Peptideatlas);Transporters	Blood	Tissue enhanced	esophagus;lymphoid tissue;tongue
ENSG00000125538	IL1B	interleukin 1 beta	P01584	Cancer-related genes;Candidate cardiovascular disease genes;FDA approved drug targets;Mapped to neXtProt;Mapped to UniProt SWISS-PROT;Plasma proteins;Plasma proteins by Leigh Anderson;Predicted intracellular proteins;Predicted secreted proteins;Protein evidence (Ezkurdia et al 2014);Protein evidence (Peptideatlas);Therapeutic mAb non-cancer targets;Transporters	Blood	Tissue enhanced	bone marrow;lymphoid tissue
ENSG00000115602	IL1RL1	interleukin 1 receptor like 1	Q01638	Candidate cardiovascular disease genes;Mapped to neXtProt;Mapped to UniProt SWISS-PROT;Plasma proteins;Predicted intracellular proteins;Predicted membrane proteins;Predicted secreted proteins;Protein evidence (Ezkurdia et al 2014);Protein evidence (Peptideatlas)	Blood - other main location	Group enriched	kidney;lung;placenta
ENSG00000162891	IL20	interleukin 20	Q9NYY1	Mapped to neXtProt;Mapped to UniProt SWISS-PROT;Predicted secreted proteins;Protein evidence (Peptideatlas)	Blood	Tissue enriched	seminal vesicle
ENSG00000138684	IL21	interleukin 21	Q9HBE4	Disease related genes;Mapped to neXtProt;Mapped to UniProt SWISS-PROT;Plasma proteins;Predicted secreted proteins;Protein evidence (Peptideatlas)	Blood	Tissue enriched	lymphoid tissue
ENSG00000127318	IL22	interleukin 22	Q9GZX6	Mapped to neXtProt;Mapped to UniProt SWISS-PROT;Predicted secreted proteins;Protein evidence (Peptideatlas)	Blood	Tissue enhanced	lymphoid tissue;urinary bladder
ENSG00000162892	IL24	interleukin 24	Q13007	Cancer-related genes;Mapped to neXtProt;Mapped to UniProt SWISS-PROT;Predicted intracellular proteins;Predicted secreted proteins	Blood	Tissue enhanced	blood;lymphoid tissue
ENSG00000111536	IL26	interleukin 26	Q9NPH9	Mapped to neXtProt;Mapped to UniProt SWISS-PROT;Plasma proteins;Predicted secreted proteins	Blood	Tissue enhanced	lymphoid tissue;tongue;urinary bladder
ENSG00000134460	IL2RA	interleukin 2 receptor subunit alpha	P01589	Cancer-related genes;CD markers;Disease related genes;FDA approved drug targets;Mapped to neXtProt;Mapped to UniProt SWISS-PROT;Plasma proteins;Predicted intracellular proteins;Predicted membrane proteins;Protein evidence (Ezkurdia et al 2014);Protein evidence (Peptideatlas);Therapeutic mAb non-cancer targets		Group enriched	adipose tissue;blood;lymphoid tissue
ENSG00000204671	IL31	interleukin 31	Q6EBC2	Mapped to neXtProt;Mapped to UniProt SWISS-PROT;Predicted secreted proteins;Protein evidence (Peptideatlas)	Blood	Tissue enriched	testis
ENSG00000137033	IL33	interleukin 33	O95760	Mapped to neXtProt;Mapped to UniProt SWISS-PROT;Predicted intracellular proteins;Predicted secreted proteins;Protein evidence (Ezkurdia et al 2014);Protein evidence (Kim et al 2014);Protein evidence (Peptideatlas)	Blood - other main location	Low tissue specificity
ENSG00000113520	IL4	interleukin 4	P05112	Cancer-related genes;Disease related genes;Mapped to neXtProt;Mapped to UniProt SWISS-PROT;Plasma proteins;Plasma proteins by Leigh Anderson;Predicted secreted proteins	Blood - other main location	Tissue enriched	blood
ENSG00000113525	IL5	interleukin 5	P05113	Cancer-related genes;FDA approved drug targets;Mapped to neXtProt;Mapped to UniProt SWISS-PROT;Plasma proteins by Leigh Anderson;Predicted intracellular proteins;Predicted secreted proteins	Blood - other main location	Tissue enhanced	blood;testis
ENSG00000091181	IL5RA	interleukin 5 receptor subunit alpha	Q01344	CD markers;FDA approved drug targets;Mapped to neXtProt;Mapped to UniProt SWISS-PROT;Plasma proteins;Predicted intracellular proteins;Predicted membrane proteins;Protein evidence (Kim et al 2014);Protein evidence (Peptideatlas)	Intracellular/Membrane	Tissue enhanced	blood;fallopian tube
ENSG00000136244	IL6	interleukin 6	P05231	Cancer-related genes;Candidate cardiovascular disease genes;Disease related genes;FDA approved drug targets;Mapped to neXtProt;Mapped to UniProt SWISS-PROT;Plasma proteins;Plasma proteins by Leigh Anderson;Predicted intracellular proteins;Predicted secreted proteins;Protein evidence (Ezkurdia et al 2014);Protein evidence (Peptideatlas)	Blood	Tissue enhanced	adipose tissue;lymphoid tissue
ENSG00000134352	IL6ST	interleukin 6 signal transducer	P40189	Cancer-related genes;Candidate cardiovascular disease genes;CD markers;Mapped to neXtProt;Mapped to UniProt SWISS-PROT;Plasma proteins;Plasma proteins by Leigh Anderson;Predicted membrane proteins;Predicted secreted proteins;Protein evidence (Ezkurdia et al 2014);Protein evidence (Kim et al 2014);Protein evidence (Peptideatlas)	Blood - other main location	Low tissue specificity
ENSG00000145839	IL9	interleukin 9	P15248	Cancer-related genes;Mapped to neXtProt;Mapped to UniProt SWISS-PROT;Predicted secreted proteins	Blood - other main location	Tissue enhanced	brain;skin 1
ENSG00000124334	IL9R	interleukin 9 receptor	Q01113	CD markers;Mapped to neXtProt;Mapped to UniProt SWISS-PROT;Predicted membrane proteins;Protein evidence (Ezkurdia et al 2014)	Intracellular/Membrane	Tissue enhanced	blood;urinary bladder
ENSG00000229972	IQCF3	IQ motif containing F3	P0C7M6	Mapped to neXtProt;Mapped to UniProt SWISS-PROT;Predicted intracellular proteins;Predicted membrane proteins;Protein evidence (Peptideatlas)		Tissue enriched	testis
ENSG00000125347	IRF1	interferon regulatory factor 1	P10914	Cancer-related genes;Disease related genes;Mapped to neXtProt;Mapped to UniProt SWISS-PROT;Predicted intracellular proteins;Protein evidence (Peptideatlas);Transcription factors;Transcription factors predicted		Tissue enhanced	blood
ENSG00000168310	IRF2	interferon regulatory factor 2	P14316	Mapped to neXtProt;Mapped to UniProt SWISS-PROT;Predicted intracellular proteins;Protein evidence (Ezkurdia et al 2014);Protein evidence (Kim et al 2014);Protein evidence (Peptideatlas);Transcription factors;Transcription factors predicted		Low tissue specificity
ENSG00000137265	IRF4	interferon regulatory factor 4	Q15306	Cancer-related genes;Disease related genes;Mapped to neXtProt;Mapped to UniProt SWISS-PROT;Predicted intracellular proteins;Protein evidence (Ezkurdia et al 2014);Protein evidence (Kim et al 2014);Protein evidence (Peptideatlas);Transcription factors;Transcription factors predicted		Tissue enhanced	lymphoid tissue
ENSG00000128604	IRF5	interferon regulatory factor 5	Q13568	Disease related genes;Mapped to neXtProt;Mapped to UniProt SWISS-PROT;Predicted intracellular proteins;Protein evidence (Ezkurdia et al 2014);Protein evidence (Kim et al 2014);Protein evidence (Peptideatlas);Transcription factors;Transcription factors predicted		Tissue enhanced	ductus deferens
ENSG00000140968	IRF8	interferon regulatory factor 8	Q02556	Disease related genes;Mapped to neXtProt;Mapped to UniProt SWISS-PROT;Plasma proteins;Predicted intracellular proteins;Protein evidence (Ezkurdia et al 2014);Protein evidence (Kim et al 2014);Protein evidence (Peptideatlas);Transcription factors;Transcription factors predicted		Tissue enhanced	blood;lymphoid tissue
ENSG00000159197	KCNE2	potassium voltage-gated channel subfamily E regulatory subunit 2	Q9Y6J6	Disease related genes;Mapped to neXtProt;Mapped to UniProt SWISS-PROT;Predicted membrane proteins;Protein evidence (Ezkurdia et al 2014)		Tissue enriched	stomach 1
ENSG00000136636	KCTD3	potassium channel tetramerization domain containing 3	Q9Y597	Mapped to neXtProt;Mapped to UniProt SWISS-PROT;Predicted intracellular proteins;Protein evidence (Ezkurdia et al 2014);Protein evidence (Kim et al 2014);Protein evidence (Peptideatlas)		Low tissue specificity
ENSG00000089094	KDM2B	lysine demethylase 2B	Q8NHM5	Enzymes;Mapped to neXtProt;Mapped to UniProt SWISS-PROT;Predicted intracellular proteins;Protein evidence (Ezkurdia et al 2014);Protein evidence (Kim et al 2014);Protein evidence (Peptideatlas)		Low tissue specificity
ENSG00000079616	KIF22	kinesin family member 22	Q14807	Cytoskeleton related proteins;Disease related genes;Mapped to neXtProt;Mapped to UniProt SWISS-PROT;Plasma proteins;Predicted intracellular proteins;Protein evidence (Ezkurdia et al 2014);Protein evidence (Kim et al 2014);Protein evidence (Peptideatlas)		Tissue enhanced	lymphoid tissue
ENSG00000113889	KNG1	kininogen 1	P01042	Disease related genes;Mapped to neXtProt;Mapped to UniProt SWISS-PROT;Plasma proteins;Plasma proteins by Leigh Anderson;Predicted secreted proteins;Protein evidence (Ezkurdia et al 2014);Protein evidence (Kim et al 2014);Protein evidence (Peptideatlas)	Blood	Tissue enriched	liver
ENSG00000174697	LEP	leptin	P41159	Cancer-related genes;Candidate cardiovascular disease genes;Disease related genes;Mapped to neXtProt;Mapped to UniProt SWISS-PROT;Plasma proteins;Plasma proteins by Leigh Anderson;Predicted secreted proteins;Protein evidence (Ezkurdia et al 2014);Protein evidence (Peptideatlas)	Blood	Group enriched	adipose tissue;breast;placenta
ENSG00000168961	LGALS9	galectin 9	O00182	Mapped to neXtProt;Mapped to UniProt SWISS-PROT;Predicted intracellular proteins;Predicted secreted proteins;Protein evidence (Ezkurdia et al 2014);Protein evidence (Kim et al 2014);Protein evidence (Peptideatlas)	Blood - other main location	Tissue enhanced	lymphoid tissue
ENSG00000170298	LGALS9B	galectin 9B	Q3B8N2	Mapped to neXtProt;Mapped to UniProt SWISS-PROT;Predicted intracellular proteins		Tissue enhanced	blood;esophagus;stomach 1
ENSG00000171916	LGALS9C	galectin 9C	Q6DKI2	Mapped to neXtProt;Mapped to UniProt SWISS-PROT;Predicted intracellular proteins		Tissue enhanced	blood;esophagus;intestine;lymphoid tissue;stomach 1
ENSG00000171236	LRG1	leucine rich alpha-2-glycoprotein 1	P02750	Mapped to neXtProt;Mapped to UniProt SWISS-PROT;Plasma proteins;Plasma proteins by Leigh Anderson;Predicted secreted proteins;Protein evidence (Ezkurdia et al 2014);Protein evidence (Kim et al 2014);Protein evidence (Peptideatlas)	Blood	Tissue enriched	liver
ENSG00000213316	LTC4S	leukotriene C4 synthase	Q16873	Disease related genes;Enzymes;Mapped to neXtProt;Mapped to UniProt SWISS-PROT;Potential drug targets;Predicted membrane proteins;Protein evidence (Kim et al 2014);Protein evidence (Peptideatlas)		Tissue enhanced	blood
ENSG00000262406	MMP12	matrix metallopeptidase 12	P39900	Cancer-related genes;Enzymes;FDA approved drug targets;Mapped to neXtProt;Mapped to UniProt SWISS-PROT;Predicted secreted proteins;Protein evidence (Kim et al 2014);Protein evidence (Peptideatlas)	Matrix	Tissue enhanced	lymphoid tissue;urinary bladder
ENSG00000137745	MMP13	matrix metallopeptidase 13	P45452	Cancer-related genes;Disease related genes;Enzymes;FDA approved drug targets;Mapped to neXtProt;Mapped to UniProt SWISS-PROT;Plasma proteins;Plasma proteins by Leigh Anderson;Predicted secreted proteins;Protein evidence (Ezkurdia et al 2014);Protein evidence (Peptideatlas)	Matrix	Tissue enhanced	lung;vagina
ENSG00000157227	MMP14	matrix metallopeptidase 14	P50281	Cancer-related genes;Disease related genes;Enzymes;FDA approved drug targets;Mapped to neXtProt;Mapped to UniProt SWISS-PROT;Plasma proteins;Plasma proteins by Leigh Anderson;Predicted intracellular proteins;Predicted membrane proteins;Protein evidence (Ezkurdia et al 2014);Protein evidence (Kim et al 2014);Protein evidence (Peptideatlas)		Low tissue specificity
ENSG00000102996	MMP15	matrix metallopeptidase 15	P51511	Cancer-related genes;Enzymes;FDA approved drug targets;Mapped to neXtProt;Mapped to UniProt SWISS-PROT;Plasma proteins;Predicted intracellular proteins;Predicted membrane proteins;Protein evidence (Ezkurdia et al 2014);Protein evidence (Kim et al 2014);Protein evidence (Peptideatlas)		Tissue enhanced	intestine
ENSG00000156103	MMP16	matrix metallopeptidase 16	P51512	Cancer-related genes;Enzymes;FDA approved drug targets;Mapped to neXtProt;Mapped to UniProt SWISS-PROT;Predicted intracellular proteins;Predicted membrane proteins;Predicted secreted proteins;Protein evidence (Peptideatlas)	Matrix	Tissue enhanced	brain
ENSG00000125966	MMP24	matrix metallopeptidase 24	Q9Y5R2	Enzymes;FDA approved drug targets;Mapped to neXtProt;Mapped to UniProt SWISS-PROT;Predicted membrane proteins;Predicted secreted proteins;Protein evidence (Peptideatlas)	Matrix	Tissue enriched	brain
ENSG00000149968	MMP3	matrix metallopeptidase 3	P08254	Cancer-related genes;Candidate cardiovascular disease genes;Disease related genes;Enzymes;FDA approved drug targets;Mapped to neXtProt;Mapped to UniProt SWISS-PROT;Plasma proteins;Plasma proteins by Leigh Anderson;Predicted intracellular proteins;Predicted secreted proteins;Protein evidence (Ezkurdia et al 2014);Protein evidence (Kim et al 2014);Protein evidence (Peptideatlas)	Matrix	Group enriched	epididymis;salivary gland
ENSG00000118113	MMP8	matrix metallopeptidase 8	P22894	Cancer-related genes;Enzymes;FDA approved drug targets;Mapped to neXtProt;Mapped to UniProt SWISS-PROT;Plasma proteins;Plasma proteins by Leigh Anderson;Predicted intracellular proteins;Predicted secreted proteins;Protein evidence (Ezkurdia et al 2014);Protein evidence (Kim et al 2014);Protein evidence (Peptideatlas)	Matrix	Tissue enriched	bone marrow
ENSG00000100985	MMP9	matrix metallopeptidase 9	P14780	Cancer related proteins;Cancer-related genes;Candidate cardiovascular disease genes;Disease related genes;Enzymes;FDA approved drug targets;Mapped to neXtProt;Mapped to UniProt SWISS-PROT;Plasma proteins;Plasma proteins by Leigh Anderson;Predicted secreted proteins;Protein evidence (Ezkurdia et al 2014);Protein evidence (Kim et al 2014);Protein evidence (Peptideatlas)	Blood - other main location	Group enriched	adipose tissue;blood;bone marrow;lymphoid tissue
ENSG00000005381	MPO	myeloperoxidase	P05164	Cancer-related genes;Candidate cardiovascular disease genes;Disease related genes;Enzymes;Mapped to neXtProt;Mapped to UniProt SWISS-PROT;Mitochondrial proteins;Plasma proteins;Plasma proteins by Leigh Anderson;Potential drug targets;Predicted intracellular proteins;Protein evidence (Ezkurdia et al 2014);Protein evidence (Kim et al 2014);Protein evidence (Peptideatlas)	Intracellular/Membrane	Tissue enriched	bone marrow
ENSG00000185105	MYADML2	myeloid associated differentiation marker like 2	A6NDP7	Mapped to neXtProt;Mapped to UniProt SWISS-PROT;Predicted membrane proteins		Tissue enriched	skeletal muscle
ENSG00000136997	MYC	MYC proto-oncogene, bHLH transcription factor	P01106	Cancer related proteins;Cancer-related genes;Disease related genes;Mapped to neXtProt;Mapped to UniProt SWISS-PROT;Predicted intracellular proteins;Predicted membrane proteins;Protein evidence (Ezkurdia et al 2014);Protein evidence (Peptideatlas);Transcription factors;Transcription factors predicted		Low tissue specificity
ENSG00000074842	MYDGF	myeloid derived growth factor	Q969H8	Mapped to neXtProt;Mapped to UniProt SWISS-PROT;Plasma proteins;Predicted intracellular proteins;Predicted secreted proteins;Protein evidence (Ezkurdia et al 2014);Protein evidence (Kim et al 2014);Protein evidence (Peptideatlas)	Blood - other main location	Low tissue specificity
ENSG00000134259	NGF	nerve growth factor	P01138	Cancer-related genes;Candidate cardiovascular disease genes;Disease related genes;Mapped to neXtProt;Mapped to UniProt SWISS-PROT;Plasma proteins;Predicted secreted proteins;Protein evidence (Peptideatlas);RAS pathway related proteins	Other locally	Low tissue specificity
ENSG00000084092	NOA1	nitric oxide associated 1	Q8NC60	Mapped to neXtProt;Mapped to UniProt SWISS-PROT;Mitochondrial proteins;Predicted intracellular proteins;Protein evidence (Ezkurdia et al 2014);Protein evidence (Kim et al 2014);Protein evidence (Peptideatlas)	Intracellular/Membrane	Tissue enhanced	blood
ENSG00000007171	NOS2	nitric oxide synthase 2	P35228	Cancer-related genes;Enzymes;FDA approved drug targets;Mapped to neXtProt;Mapped to UniProt SWISS-PROT;Plasma proteins;Predicted intracellular proteins;Protein evidence (Ezkurdia et al 2014);Protein evidence (Kim et al 2014);Protein evidence (Peptideatlas)		Tissue enhanced	intestine;lymphoid tissue
ENSG00000187258	NPSR1	neuropeptide S receptor 1	Q6W5P4	Disease related genes;G-protein coupled receptors;Mapped to neXtProt;Mapped to UniProt SWISS-PROT;Potential drug targets;Predicted membrane proteins		Tissue enhanced	brain;retina;stomach 1
ENSG00000122585	NPY	neuropeptide Y	P01303	Mapped to neXtProt;Mapped to UniProt SWISS-PROT;Plasma proteins;Plasma proteins by Leigh Anderson;Predicted secreted proteins;Protein evidence (Ezkurdia et al 2014);Protein evidence (Peptideatlas)	Blood	Group enriched	adrenal gland;brain;prostate
ENSG00000185652	NTF3	neurotrophin 3	P20783	Cancer-related genes;Mapped to neXtProt;Mapped to UniProt SWISS-PROT;Predicted intracellular proteins;Predicted secreted proteins;RAS pathway related proteins	Other locally	Tissue enhanced	brain
ENSG00000225950	NTF4	neurotrophin 4	P34130	Cancer-related genes;Disease related genes;Mapped to neXtProt;Mapped to UniProt SWISS-PROT;Predicted secreted proteins;RAS pathway related proteins	Other locally	Tissue enhanced	skin 1
ENSG00000196099	OR6M1	olfactory receptor family 6 subfamily M member 1	Q8NGM8	G-protein coupled receptors;Mapped to neXtProt;Mapped to UniProt SWISS-PROT;Predicted membrane proteins		Group enriched	pancreas;testis
ENSG00000079156	OSBPL6	oxysterol binding protein like 6	Q9BZF3	Mapped to neXtProt;Mapped to UniProt SWISS-PROT;Plasma proteins;Predicted intracellular proteins;Protein evidence (Ezkurdia et al 2014);Protein evidence (Kim et al 2014);Protein evidence (Peptideatlas)		Tissue enhanced	skeletal muscle
ENSG00000105559	PLEKHA4	pleckstrin homology domain containing A4	Q9H4M7	Mapped to neXtProt;Mapped to UniProt SWISS-PROT;Predicted intracellular proteins;Protein evidence (Kim et al 2014);Protein evidence (Peptideatlas)		Low tissue specificity
ENSG00000122194	PLG	plasminogen	P00747	Cancer-related genes;Candidate cardiovascular disease genes;Disease related genes;Enzymes;FDA approved drug targets;Mapped to neXtProt;Mapped to UniProt SWISS-PROT;Plasma proteins;Plasma proteins by Leigh Anderson;Predicted secreted proteins;Protein evidence (Ezkurdia et al 2014);Protein evidence (Kim et al 2014);Protein evidence (Peptideatlas)	Blood	Tissue enriched	liver
ENSG00000133110	POSTN	periostin	Q15063	Cancer-related genes;Mapped to neXtProt;Mapped to UniProt SWISS-PROT;Plasma proteins;Predicted secreted proteins;Protein evidence (Ezkurdia et al 2014);Protein evidence (Kim et al 2014);Protein evidence (Peptideatlas)	Matrix	Low tissue specificity
ENSG00000086717	PPEF1	protein phosphatase with EF-hand domain 1	O14829	Enzymes;Mapped to neXtProt;Mapped to UniProt SWISS-PROT;Plasma proteins;Plasma proteins by Leigh Anderson;Predicted intracellular proteins;Protein evidence (Kim et al 2014);Protein evidence (Peptideatlas)		Tissue enhanced	brain;testis
ENSG00000240344	PPIL3	peptidylprolyl isomerase like 3	Q9H2H8	Enzymes;Mapped to neXtProt;Mapped to UniProt SWISS-PROT;Predicted intracellular proteins;Predicted membrane proteins;Protein evidence (Ezkurdia et al 2014);Protein evidence (Kim et al 2014);Protein evidence (Peptideatlas)		Low tissue specificity
ENSG00000138078	PREPL	prolyl endopeptidase like	Q4J6C6	Cytoskeleton related proteins;Disease related genes;Enzymes;Mapped to neXtProt;Mapped to UniProt SWISS-PROT;Potential drug targets;Predicted intracellular proteins;Protein evidence (Ezkurdia et al 2014);Protein evidence (Kim et al 2014);Protein evidence (Peptideatlas)		Tissue enhanced	brain
ENSG00000169618	PROKR1	prokineticin receptor 1	Q8TCW9	G-protein coupled receptors;Mapped to neXtProt;Mapped to UniProt SWISS-PROT;Predicted membrane proteins		Tissue enhanced	adipose tissue;epididymis
ENSG00000184500	PROS1	protein S	P07225	Candidate cardiovascular disease genes;Disease related genes;FDA approved drug targets;Mapped to neXtProt;Mapped to UniProt SWISS-PROT;Plasma proteins;Plasma proteins by Leigh Anderson;Predicted intracellular proteins;Predicted membrane proteins;Predicted secreted proteins;Protein evidence (Ezkurdia et al 2014);Protein evidence (Kim et al 2014);Protein evidence (Peptideatlas)	Blood	Tissue enhanced	liver
ENSG00000168229	PTGDR	prostaglandin D2 receptor	Q13258	Disease related genes;G-protein coupled receptors;Mapped to neXtProt;Mapped to UniProt SWISS-PROT;Potential drug targets;Predicted membrane proteins;Protein evidence (Peptideatlas)		Tissue enhanced	blood
ENSG00000183134	PTGDR2	prostaglandin D2 receptor 2	Q9Y5Y4	CD markers;G-protein coupled receptors;Mapped to neXtProt;Mapped to UniProt SWISS-PROT;Predicted membrane proteins;Protein evidence (Peptideatlas)		Tissue enhanced	blood;lymphoid tissue
ENSG00000107317	PTGDS	prostaglandin D2 synthase	P41222	Enzymes;Mapped to neXtProt;Mapped to UniProt SWISS-PROT;Plasma proteins;Plasma proteins by Leigh Anderson;Predicted intracellular proteins;Predicted secreted proteins;Protein evidence (Ezkurdia et al 2014);Protein evidence (Kim et al 2014);Protein evidence (Peptideatlas)	Blood - other main location	Tissue enhanced	heart muscle;retina
ENSG00000070778	PTPN21	protein tyrosine phosphatase, non-receptor type 21	Q16825	Cytoskeleton related proteins;Enzymes;Mapped to neXtProt;Mapped to UniProt SWISS-PROT;Predicted intracellular proteins;Protein evidence (Ezkurdia et al 2014);Protein evidence (Kim et al 2014);Protein evidence (Peptideatlas)		Low tissue specificity
ENSG00000104918	RETN	resistin	Q9HD89	Candidate cardiovascular disease genes;Mapped to neXtProt;Mapped to UniProt SWISS-PROT;Plasma proteins;Predicted secreted proteins;Protein evidence (Ezkurdia et al 2014);Protein evidence (Kim et al 2014);Protein evidence (Peptideatlas)	Blood - other main location	Tissue enhanced	blood;bone marrow;lymphoid tissue
ENSG00000169385	RNASE2	ribonuclease A family member 2	P10153	Enzymes;Mapped to neXtProt;Mapped to UniProt SWISS-PROT;Plasma proteins;Predicted secreted proteins;Protein evidence (Ezkurdia et al 2014);Protein evidence (Kim et al 2014);Protein evidence (Peptideatlas)	Blood - other main location	Group enriched	blood;bone marrow
ENSG00000169397	RNASE3	ribonuclease A family member 3	P12724	Mapped to neXtProt;Mapped to UniProt SWISS-PROT;Plasma proteins by Leigh Anderson;Predicted secreted proteins;Protein evidence (Ezkurdia et al 2014);Protein evidence (Kim et al 2014);Protein evidence (Peptideatlas)	Blood	Group enriched	blood;bone marrow
ENSG00000124614	RPS10	ribosomal protein S10	P46783	Disease related genes;Mapped to neXtProt;Mapped to UniProt SWISS-PROT;Plasma proteins;Predicted intracellular proteins;Predicted membrane proteins;Protein evidence (Ezkurdia et al 2014);Protein evidence (Kim et al 2014);Protein evidence (Peptideatlas);Ribosomal proteins		Low tissue specificity
ENSG00000270800	RPS10-NUDT3	RPS10-NUDT3 readthrough		Predicted intracellular proteins		Low tissue specificity
ENSG00000163220	S100A9	S100 calcium binding protein A9	P06702	Cancer-related genes;Cytoskeleton related proteins;Mapped to neXtProt;Mapped to UniProt SWISS-PROT;Plasma proteins;Plasma proteins by Leigh Anderson;Predicted intracellular proteins;Predicted secreted proteins;Protein evidence (Ezkurdia et al 2014);Protein evidence (Kim et al 2014);Protein evidence (Peptideatlas)	Blood - other main location	Tissue enhanced	blood;bone marrow;esophagus;tongue
ENSG00000146197	SCUBE3	signal peptide, CUB domain and EGF like domain containing 3	Q8IX30	Mapped to neXtProt;Mapped to UniProt SWISS-PROT;Predicted secreted proteins;Protein evidence (Ezkurdia et al 2014);Protein evidence (Kim et al 2014);Protein evidence (Peptideatlas)	Blood	Tissue enhanced	thyroid gland
ENSG00000100003	SEC14L2	SEC14 like lipid binding 2	O76054	Mapped to neXtProt;Mapped to UniProt SWISS-PROT;Predicted intracellular proteins;Protein evidence (Ezkurdia et al 2014);Protein evidence (Kim et al 2014);Protein evidence (Peptideatlas)		Tissue enhanced	epididymis;liver
ENSG00000100012	SEC14L3	SEC14 like lipid binding 3	Q9UDX4	Mapped to neXtProt;Mapped to UniProt SWISS-PROT;Predicted intracellular proteins;Protein evidence (Kim et al 2014)		Tissue enhanced	bone marrow;liver;thyroid gland
ENSG00000133488	SEC14L4	SEC14 like lipid binding 4	Q9UDX3	Mapped to neXtProt;Mapped to UniProt SWISS-PROT;Predicted intracellular proteins;Protein evidence (Ezkurdia et al 2014);Protein evidence (Kim et al 2014);Protein evidence (Peptideatlas)		Tissue enhanced	liver;testis
ENSG00000007908	SELE	selectin E	P16581	Cancer-related genes;Candidate cardiovascular disease genes;CD markers;Mapped to neXtProt;Mapped to UniProt SWISS-PROT;Plasma proteins;Plasma proteins by Leigh Anderson;Predicted intracellular proteins;Predicted membrane proteins;Protein evidence (Ezkurdia et al 2014);Protein evidence (Peptideatlas)		Tissue enhanced	tongue
ENSG00000188404	SELL	selectin L	P14151	Cancer-related genes;Candidate cardiovascular disease genes;CD markers;Mapped to neXtProt;Mapped to UniProt SWISS-PROT;Plasma proteins;Plasma proteins by Leigh Anderson;Predicted membrane proteins;Protein evidence (Ezkurdia et al 2014);Protein evidence (Kim et al 2014);Protein evidence (Peptideatlas)		Group enriched	blood;lymphoid tissue
ENSG00000174175	SELP	selectin P	P16109	Cancer-related genes;Candidate cardiovascular disease genes;CD markers;Disease related genes;Mapped to neXtProt;Mapped to UniProt SWISS-PROT;Plasma proteins;Plasma proteins by Leigh Anderson;Predicted intracellular proteins;Predicted membrane proteins;Protein evidence (Ezkurdia et al 2014);Protein evidence (Kim et al 2014);Protein evidence (Peptideatlas)		Low tissue specificity
ENSG00000197249	SERPINA1	serpin family A member 1	P01009	Cancer-related genes;Candidate cardiovascular disease genes;Disease related genes;Mapped to neXtProt;Mapped to UniProt SWISS-PROT;Plasma proteins;Plasma proteins by Leigh Anderson;Predicted intracellular proteins;Predicted secreted proteins;Protein evidence (Ezkurdia et al 2014);Protein evidence (Kim et al 2014);Protein evidence (Peptideatlas)	Blood	Tissue enriched	liver
ENSG00000196136	SERPINA3	serpin family A member 3	P01011	Cancer-related genes;Candidate cardiovascular disease genes;Mapped to neXtProt;Mapped to UniProt SWISS-PROT;Plasma proteins;Plasma proteins by Leigh Anderson;Predicted intracellular proteins;Predicted secreted proteins;Protein evidence (Ezkurdia et al 2014);Protein evidence (Kim et al 2014);Protein evidence (Peptideatlas)	Blood	Tissue enriched	liver
ENSG00000121871	SLITRK3	SLIT and NTRK like family member 3	O94933	Mapped to neXtProt;Mapped to UniProt SWISS-PROT;Predicted intracellular proteins;Predicted membrane proteins;Protein evidence (Ezkurdia et al 2014);Protein evidence (Peptideatlas)		Tissue enhanced	brain;liver
ENSG00000143842	SOX13	SRY-box 13	Q9UN79	Mapped to neXtProt;Mapped to UniProt SWISS-PROT;Plasma proteins;Predicted intracellular proteins;Protein evidence (Ezkurdia et al 2014);Protein evidence (Kim et al 2014);Protein evidence (Peptideatlas);Transcription factors		Low tissue specificity
ENSG00000133710	SPINK5	serine peptidase inhibitor, Kazal type 5	Q9NQ38	Disease related genes;Mapped to neXtProt;Mapped to UniProt SWISS-PROT;Plasma proteins;Predicted secreted proteins;Protein evidence (Ezkurdia et al 2014);Protein evidence (Kim et al 2014);Protein evidence (Peptideatlas)	Other locally	Tissue enhanced	cervix, uterine;esophagus;tongue
ENSG00000118785	SPP1	secreted phosphoprotein 1	P10451	Cancer-related genes;Mapped to neXtProt;Mapped to UniProt SWISS-PROT;Plasma proteins;Predicted secreted proteins;Protein evidence (Ezkurdia et al 2014);Protein evidence (Kim et al 2014);Protein evidence (Peptideatlas)	Blood	Tissue enhanced	gallbladder;kidney;placenta
ENSG00000165025	SYK	spleen associated tyrosine kinase	P43405	Cancer related proteins;Cancer-related genes;Enzymes;Mapped to neXtProt;Mapped to UniProt SWISS-PROT;Predicted intracellular proteins;Protein evidence (Ezkurdia et al 2014);Protein evidence (Kim et al 2014);Protein evidence (Peptideatlas);SH2-domain containing proteins		Tissue enhanced	lymphoid tissue
ENSG00000183735	TBK1	TANK binding kinase 1	Q9UHD2	Disease related genes;Enzymes;Mapped to neXtProt;Mapped to UniProt SWISS-PROT;Potential drug targets;Predicted intracellular proteins;Protein evidence (Ezkurdia et al 2014);Protein evidence (Kim et al 2014);Protein evidence (Peptideatlas);RAS pathway related proteins		Low tissue specificity
ENSG00000091513	TF	transferrin	P02787	Cancer-related genes;Disease related genes;Mapped to neXtProt;Mapped to UniProt SWISS-PROT;Plasma proteins;Plasma proteins by Leigh Anderson;Predicted intracellular proteins;Predicted secreted proteins;Protein evidence (Ezkurdia et al 2014);Protein evidence (Kim et al 2014);Protein evidence (Peptideatlas)	Blood	Tissue enriched	liver
ENSG00000100296	THOC5	THO complex 5	Q13769	Mapped to neXtProt;Mapped to UniProt SWISS-PROT;Predicted intracellular proteins;Protein evidence (Ezkurdia et al 2014);Protein evidence (Kim et al 2014);Protein evidence (Peptideatlas)		Low tissue specificity
ENSG00000102265	TIMP1	TIMP metallopeptidase inhibitor 1	P01033	Cancer-related genes;Candidate cardiovascular disease genes;Mapped to neXtProt;Mapped to UniProt SWISS-PROT;Plasma proteins;Plasma proteins by Leigh Anderson;Predicted intracellular proteins;Predicted secreted proteins;Protein evidence (Ezkurdia et al 2014);Protein evidence (Kim et al 2014);Protein evidence (Peptideatlas)	Blood - other main location	Tissue enhanced	lymphoid tissue
ENSG00000035862	TIMP2	TIMP metallopeptidase inhibitor 2	P16035	Cancer-related genes;Candidate cardiovascular disease genes;Mapped to neXtProt;Mapped to UniProt SWISS-PROT;Plasma proteins;Plasma proteins by Leigh Anderson;Predicted intracellular proteins;Predicted secreted proteins;Protein evidence (Ezkurdia et al 2014);Protein evidence (Kim et al 2014);Protein evidence (Peptideatlas)	Matrix	Tissue enhanced	placenta
ENSG00000100234	TIMP3	TIMP metallopeptidase inhibitor 3	P35625	Cancer-related genes;Disease related genes;Mapped to neXtProt;Mapped to UniProt SWISS-PROT;Predicted secreted proteins;Protein evidence (Ezkurdia et al 2014);Protein evidence (Kim et al 2014);Protein evidence (Peptideatlas)	Matrix	Tissue enhanced	placenta;retina
ENSG00000157150	TIMP4	TIMP metallopeptidase inhibitor 4	Q99727	Mapped to neXtProt;Mapped to UniProt SWISS-PROT;Plasma proteins;Predicted secreted proteins;Protein evidence (Peptideatlas)	Matrix	Group enriched	adipose tissue;breast
ENSG00000151881	TMEM267	transmembrane protein 267	Q0VDI3	Mapped to neXtProt;Mapped to UniProt SWISS-PROT;Predicted membrane proteins;Protein evidence (Ezkurdia et al 2014);Protein evidence (Peptideatlas)		Low tissue specificity
ENSG00000232810	TNF	tumor necrosis factor	P01375	Cancer-related genes;Candidate cardiovascular disease genes;Disease related genes;FDA approved drug targets;Mapped to neXtProt;Mapped to UniProt SWISS-PROT;Plasma proteins;Plasma proteins by Leigh Anderson;Predicted intracellular proteins;Predicted secreted proteins;Protein evidence (Ezkurdia et al 2014);Protein evidence (Kim et al 2014);Protein evidence (Peptideatlas);Therapeutic mAb non-cancer …	Blood - other main location	Tissue enhanced	bone marrow;lymphoid tissue
ENSG00000118503	TNFAIP3	TNF alpha induced protein 3	P21580	Cancer-related genes;Disease related genes;Enzymes;Mapped to neXtProt;Mapped to UniProt SWISS-PROT;Plasma proteins;Potential drug targets;Predicted intracellular proteins;Protein evidence (Ezkurdia et al 2014);Protein evidence (Kim et al 2014);Protein evidence (Peptideatlas);Transcription factors predicted		Tissue enhanced	bone marrow
ENSG00000159958	TNFRSF13C	TNF receptor superfamily member 13C	Q96RJ3	CD markers;Disease related genes;Mapped to neXtProt;Mapped to UniProt SWISS-PROT;Predicted membrane proteins;Protein evidence (Peptideatlas)		Tissue enhanced	blood;intestine;lymphoid tissue
ENSG00000048462	TNFRSF17	TNF receptor superfamily member 17	Q02223	Cancer-related genes;CD markers;Disease related genes;Mapped to neXtProt;Mapped to UniProt SWISS-PROT;Predicted intracellular proteins;Predicted membrane proteins;Protein evidence (Peptideatlas)		Tissue enhanced	blood;intestine;lymphoid tissue
ENSG00000186827	TNFRSF4	TNF receptor superfamily member 4	P43489	Cancer-related genes;CD markers;Disease related genes;Mapped to neXtProt;Mapped to UniProt SWISS-PROT;Predicted membrane proteins;Protein evidence (Peptideatlas)		Tissue enhanced	adipose tissue;blood;lymphoid tissue
ENSG00000161955	TNFSF13	TNF superfamily member 13	O75888	Cancer-related genes;CD markers;Mapped to neXtProt;Mapped to UniProt SWISS-PROT;Plasma proteins;Predicted intracellular proteins;Predicted secreted proteins;Protein evidence (Peptideatlas)	Blood - other main location	Tissue enhanced	salivary gland
ENSG00000172236	TPSAB1	tryptase alpha/beta 1	Q15661	Enzymes;Mapped to neXtProt;Mapped to UniProt SWISS-PROT;Predicted intracellular proteins;Predicted secreted proteins	Blood - other main location	Low tissue specificity
ENSG00000197253	TPSB2	tryptase beta 2 (gene/pseudogene)	P20231	Enzymes;Mapped to neXtProt;Mapped to UniProt SWISS-PROT;Predicted secreted proteins;Protein evidence (Peptideatlas)	Blood - other main location	Tissue enhanced	gallbladder
ENSG00000095917	TPSD1	tryptase delta 1	Q9BZJ3	Enzymes;Mapped to neXtProt;Mapped to UniProt SWISS-PROT;Predicted intracellular proteins;Protein evidence (Peptideatlas)	Intracellular/Membrane	Low tissue specificity
ENSG00000145777	TSLP	thymic stromal lymphopoietin	Q969D9	Mapped to neXtProt;Mapped to UniProt SWISS-PROT;Predicted intracellular proteins;Predicted secreted proteins	Blood	Low tissue specificity
ENSG00000113763	UNC5A	unc-5 netrin receptor A	Q6ZN44	Mapped to neXtProt;Mapped to UniProt SWISS-PROT;Predicted membrane proteins;Protein evidence (Kim et al 2014);Protein evidence (Peptideatlas)		Group enriched	adrenal gland;brain
ENSG00000112715	VEGFA	vascular endothelial growth factor A	P15692	Cancer-related genes;Candidate cardiovascular disease genes;Disease related genes;FDA approved drug targets;Mapped to neXtProt;Mapped to UniProt SWISS-PROT;Plasma proteins;Plasma proteins by Leigh Anderson;Predicted intracellular proteins;Predicted secreted proteins;Protein evidence (Ezkurdia et al 2014);Protein evidence (Kim et al 2014);Protein evidence (Peptideatlas);RAS pathway related protein…	Blood	Low tissue specificity
ENSG00000173511	VEGFB	vascular endothelial growth factor B	P49765	Cancer-related genes;FDA approved drug targets;Mapped to neXtProt;Mapped to UniProt SWISS-PROT;Predicted intracellular proteins;Predicted secreted proteins;Protein evidence (Kim et al 2014);Protein evidence (Peptideatlas);RAS pathway related proteins	Blood	Low tissue specificity
ENSG00000150630	VEGFC	vascular endothelial growth factor C	P49767	Cancer-related genes;Disease related genes;Mapped to neXtProt;Mapped to UniProt SWISS-PROT;Potential drug targets;Predicted secreted proteins;Protein evidence (Ezkurdia et al 2014);Protein evidence (Kim et al 2014);Protein evidence (Peptideatlas);RAS pathway related proteins;Transporters	Blood	Tissue enhanced	breast
ENSG00000165197	VEGFD	vascular endothelial growth factor D	O43915	Cancer-related genes;Mapped to neXtProt;Mapped to UniProt SWISS-PROT;Plasma proteins;Predicted secreted proteins;Protein evidence (Ezkurdia et al 2014);Protein evidence (Peptideatlas);RAS pathway related proteins	Blood - other main location	Tissue enhanced	lung
ENSG00000143184	XCL1	X-C motif chemokine ligand 1	P47992	Mapped to neXtProt;Mapped to UniProt SWISS-PROT;Predicted secreted proteins	Blood - other main location	Group enriched	blood;lymphoid tissue
ENSG00000143185	XCL2	X-C motif chemokine ligand 2	Q9UBD3	Mapped to neXtProt;Mapped to UniProt SWISS-PROT;Predicted secreted proteins	Blood - other main location	Tissue enhanced	blood
ENSG00000109906	ZBTB16	zinc finger and BTB domain containing 16	Q05516	Cancer related proteins;Cancer-related genes;Disease related genes;Mapped to neXtProt;Mapped to UniProt SWISS-PROT;Plasma proteins by Leigh Anderson;Predicted intracellular proteins;Protein evidence (Ezkurdia et al 2014);Protein evidence (Kim et al 2014);Protein evidence (Peptideatlas);Transcription factors;Transcription factors predicted		Low tissue specificity
ENSG00000160685	ZBTB7B	zinc finger and BTB domain containing 7B	O15156	Mapped to neXtProt;Mapped to UniProt SWISS-PROT;Predicted intracellular proteins;Protein evidence (Ezkurdia et al 2014);Protein evidence (Kim et al 2014);Protein evidence (Peptideatlas);Transcription factors;Transcription factors predicted		Tissue enhanced	intestine
ENSG00000148516	ZEB1	zinc finger E-box binding homeobox 1	P37275	Disease related genes;Mapped to neXtProt;Mapped to UniProt SWISS-PROT;Predicted intracellular proteins;Protein evidence (Ezkurdia et al 2014);Protein evidence (Kim et al 2014);Protein evidence (Peptideatlas);Transcription factors;Transcription factors predicted		Low tissue specificity
ENSG00000157077	ZFYVE9	zinc finger FYVE-type containing 9	O95405	Mapped to neXtProt;Mapped to UniProt SWISS-PROT;Predicted intracellular proteins;Protein evidence (Ezkurdia et al 2014);Protein evidence (Kim et al 2014);Protein evidence (Peptideatlas)		Low tissue specificity
ENSG00000196150	ZNF250	zinc finger protein 250	P15622	Mapped to neXtProt;Mapped to UniProt SWISS-PROT;Predicted intracellular proteins;Protein evidence (Ezkurdia et al 2014);Protein evidence (Peptideatlas);Transcription factors;Transcription factors predicted		Low tissue specificity
ENSG00000131845	ZNF304	zinc finger protein 304	Q9HCX3	Mapped to neXtProt;Mapped to UniProt SWISS-PROT;Predicted intracellular proteins;Protein evidence (Peptideatlas);Transcription factors;Transcription factors predicted		Low tissue specificity
ENSG00000177599	ZNF491	zinc finger protein 491	Q8N8L2	Mapped to neXtProt;Mapped to UniProt SWISS-PROT;Predicted intracellular proteins;Protein evidence (Kim et al 2014);Transcription factors;Transcription factors predicted		Low tissue specificity
ENSG00000172006	ZNF554	zinc finger protein 554	Q86TJ5	Mapped to neXtProt;Mapped to UniProt SWISS-PROT;Predicted intracellular proteins;Protein evidence (Peptideatlas);Transcription factors;Transcription factors predicted		Low tissue specificity
ENSG00000198046	ZNF667	zinc finger protein 667	Q5HYK9	Mapped to neXtProt;Mapped to UniProt SWISS-PROT;Predicted intracellular proteins;Protein evidence (Kim et al 2014);Protein evidence (Peptideatlas);Transcription factors;Transcription factors predicted		Low tissue specificity
ENSG00000229809	ZNF688	zinc finger protein 688	P0C7X2	Mapped to neXtProt;Mapped to UniProt SWISS-PROT;Predicted intracellular proteins;Protein evidence (Peptideatlas);Transcription factors predicted		Low tissue specificity
ENSG00000132801	ZSWIM3	zinc finger SWIM-type containing 3	Q96MP5	Mapped to neXtProt;Mapped to UniProt SWISS-PROT;Predicted intracellular proteins;Protein evidence (Kim et al 2014);Protein evidence (Peptideatlas)		Low tissue specificity
