# Supplementary material for: Circulating proteins associated with allergy development in infants—an exploratory analysis
Source: Clin Proteomics. 2021 Mar 15;18:11. doi: 10.1186/s12014-021-09318-w (PMC7958444; doi:10.1186/s12014-021-09318-w)
Supplement: Supplementary file 7 — Additional file 7: Table S6. Association to allergic status in samples collected at 1 month (T-test). [file 12014_2021_9318_MOESM7_ESM.xlsx]

## Sheet: TableS5
Antibody ID	P value	Fold change	Log2(fold change)	Log p-value	Gene name	Gene description	Secretion	Primary organ of protein expression
HPA076136	8.84242e-05	0.330069	-1.59916	4.05343	HLA-G	major histocompatibility complex, class I, G	Blood - other main location	placenta
HPA001238	0.000422494	2.77106	1.47044	3.37418	MMP9	matrix metallopeptidase 9	Blood - other main location	adipose tissue;blood;bone marrow;lymphoid tissue
HPA041872	0.000941634	0.394523	-1.34182	3.02612	MYDGF	myeloid derived growth factor	Blood - other main location	n/a
HPA021147	0.00110246	2.61753	1.38821	2.95764	MPO	myeloperoxidase	Intracellular/Membrane	bone marrow
HPA065474	0.00115877	0.396378	-1.33505	2.936	CXCL5	C-X-C motif chemokine ligand 5	Blood	lung;lymphoid tissue;salivary gland
HPA037739	0.00127257	0.393432	-1.34581	2.89532	IL15	interleukin 15	Blood	n/a
HPA068321	0.00296392	0.419495	-1.25327	2.52813	CXCR4	C-X-C motif chemokine receptor 4	n/a	bone marrow;lymphoid tissue
HPA041100	0.00417819	0.441251	-1.18033	2.37901	IL12B	interleukin 12B	Blood	lymphoid tissue
HPA041877	0.00486597	0.42861	-1.22226	2.31283	IGIP	IgA inducing protein	Blood	n/a
Bsi0940	0.0064722	2.18505	1.12767	2.18895	HRG	histidine rich glycoprotein	Blood	liver
HPA051210	0.00690134	2.21988	1.15048	2.16107	CCL21	C-C motif chemokine ligand 21	Blood	lymphoid tissue
HPA063135	0.00713771	2.29424	1.19802	2.14644	NGF	nerve growth factor	Other locally	n/a
HPA004193	0.00716709	2.19755	1.1359	2.14466	S100A9	S100 calcium binding protein A9	Blood - other main location	blood;bone marrow;esophagus;tongue
HPA067479	0.00731089	0.463604	-1.10904	2.13603	TNFAIP3	TNF alpha induced protein 3	n/a	bone marrow
HPA052444	0.00774986	2.32031	1.21432	2.11071	IL9	interleukin 9	Blood - other main location	brain;skin 1
HPA048547	0.00817066	2.25076	1.17041	2.08774	CHAT	choline O-acetyltransferase	n/a	brain;placenta
HPA068366	0.0119093	2.26265	1.17801	1.92411	SELL	selectin L	n/a	blood;lymphoid tissue
HPA056688	0.0131566	2.22907	1.15644	1.88086	CCL24	C-C motif chemokine ligand 24	Blood - other main location	intestine;lung;lymphoid tissue
HPA048716	0.0139403	2.15003	1.10436	1.85573	C5orf47	chromosome 5 open reading frame 47	n/a	testis
HPA027572	0.0140571	0.478925	-1.06213	1.8521	EPO	erythropoietin	Blood	cervix, uterine;endometrium 1;liver
HPA040390	0.0159115	2.00046	1.00033	1.79829	MMP15	matrix metallopeptidase 15	n/a	intestine
HPA062944	0.0159965	2.09957	1.07009	1.79598	PTPN21	protein tyrosine phosphatase, non-receptor type 21	n/a	n/a
HPA063263	0.0173983	2.0498	1.03548	1.75949	GADD45A	growth arrest and DNA damage inducible alpha	n/a	kidney;skeletal muscle
HPA047218	0.0181065	0.484967	-1.04404	1.74217	LGALS9	galectin 9	Blood - other main location	lymphoid tissue
HPA011351	0.0182209	2.02206	1.01583	1.73943	SPINK5	serine peptidase inhibitor, Kazal type 5	Other locally	cervix, uterine;esophagus;tongue
HPA070822	0.0214401	2.10517	1.07394	1.66877	MMP14	matrix metallopeptidase 14	n/a	n/a
HPA065735	0.0233344	2.08378	1.0592	1.632	CHAT	choline O-acetyltransferase	n/a	brain;placenta
HPA067614	0.0244037	2.00297	1.00214	1.61254	CXCL2	C-X-C motif chemokine ligand 2	Blood	liver
HPA069269	0.0248147	2.0477	1.034	1.60529	IL26	interleukin 26	Blood	lymphoid tissue;tongue;urinary bladder
AF278	0.0248559	1.98833	0.991557	1.60457	CCL5	C-C motif chemokine ligand 5	Blood	blood
Bsi0033	0.0251605	1.96159	0.972024	1.59928	HP	haptoglobin	Blood	liver
HPA008928	0.0252644	2.09765	1.06877	1.59749	FCER2	Fc fragment of IgE receptor II	Blood - other main location	blood;lymphoid tissue
HPA065851	0.0271126	1.95374	0.966238	1.56683	ZFYVE9	zinc finger FYVE-type containing 9	n/a	n/a
HPA076559	0.0276117	0.493529	-1.01879	1.55891	IL17A	interleukin 17A	Blood	lymphoid tissue;tongue;urinary bladder
HPA049734	0.0293289	2.03342	1.02391	1.5327	SCUBE3	signal peptide, CUB domain and EGF like domain containing 3	Blood	thyroid gland
Bsi0270	0.0295028	1.96369	0.973567	1.53014	C9	complement C9	Blood	liver
HPA021221	0.0296675	1.99665	0.997581	1.52772	MMP8	matrix metallopeptidase 8	Matrix	bone marrow
HPA075272	0.0300344	1.99416	0.995781	1.52238	CRLF2	cytokine receptor-like factor 2	Intracellular/Membrane	endometrium 1
HPA041277	0.030183	1.97008	0.978254	1.52024	PPEF1	protein phosphatase with EF-hand domain 1	n/a	brain;testis
HPA074466	0.0303959	1.94324	0.958464	1.51718	CCR7	C-C motif chemokine receptor 7	n/a	blood;lymphoid tissue
HPA051623	0.0315988	1.91688	0.93876	1.50033	CXCR4	C-X-C motif chemokine receptor 4	n/a	bone marrow;lymphoid tissue
HPA042909	0.0321912	1.91173	0.934879	1.49226	CCL16	C-C motif chemokine ligand 16	Blood	liver
HPA075019	0.0325351	1.93235	0.950356	1.48765	IL1B	interleukin 1 beta	Blood	bone marrow;lymphoid tissue
Bsi1328	0.0338242	1.84061	0.880184	1.47077	CFH	complement factor H	Blood	liver
HPA073260	0.0367451	1.90001	0.926007	1.4348	IL24	interleukin 24	Blood	blood;lymphoid tissue
Bsi2823	0.0369312	1.87268	0.905104	1.43261	CLU	clusterin	Blood	epididymis;liver
HPA042383	0.0383069	1.86581	0.899802	1.41672	CCR8	C-C motif chemokine receptor 8	n/a	blood;lymphoid tissue;urinary bladder
HPA067456	0.0394346	1.92567	0.94536	1.40412	PTGDS	prostaglandin D2 synthase	Blood - other main location	heart muscle;retina
HPA050507	0.0397658	1.95894	0.970073	1.40049	EPX	eosinophil peroxidase	n/a	bone marrow;lymphoid tissue
HPA027342	0.0398685	1.97714	0.983415	1.39937	VEGFD	vascular endothelial growth factor D	Blood - other main location	lung
HPA069457	0.0400071	1.81157	0.857241	1.39786	GFI1	growth factor independent 1 transcriptional repressor	n/a	bone marrow;lymphoid tissue
HPA057327	0.0416941	1.91582	0.937962	1.37993	IRF2	interferon regulatory factor 2	n/a	n/a
HPA073848	0.0419178	2.01984	1.01424	1.3776	CCL27	C-C motif chemokine ligand 27	Blood - other main location	skin 1
Bsi3134	0.043044	1.8341	0.875072	1.36609	LRG1	leucine rich alpha-2-glycoprotein 1	Blood	liver
HPA071023	0.0436834	1.78495	0.835884	1.35968	POSTN	periostin	Matrix	n/a
HPA077924	0.0462402	0.525778	-0.927474	1.33498	TSLP	thymic stromal lymphopoietin	Blood	n/a
HPA063909	0.0468862	1.82267	0.866053	1.32896	MMP9	matrix metallopeptidase 9	Blood - other main location	adipose tissue;blood;bone marrow;lymphoid tissue
HPA004147	0.0472775	1.83309	0.874278	1.32535	KDM2B	lysine demethylase 2B	n/a	n/a
HPA052258	0.0474373	1.93229	0.950312	1.32388	IL17A	interleukin 17A	Blood	lymphoid tissue;tongue;urinary bladder
HPA040765	0.047964	1.86877	0.902089	1.31908	PPIL3	peptidylprolyl isomerase like 3	n/a	n/a
Bsi0732	0.0487259	1.78399	0.835108	1.31224	C5	complement C5	Blood	liver
HPA075911	0.0488771	0.56582	-0.821585	1.31089	IL1A	interleukin 1 alpha	Blood	esophagus;lymphoid tissue;tongue
HPA048247	0.0527117	0.551509	-0.858544	1.27809	NDUFA13	NADH:ubiquinone oxidoreductase subunit A13	Blood - other main location	n/a
HPA052502	0.053079	1.78712	0.837637	1.27508	CXCL1	C-X-C motif chemokine ligand 1	Blood	lymphoid tissue
HPA048007	0.0539116	1.92925	0.94804	1.26832	CCR10	C-C motif chemokine receptor 10	n/a	blood
HPA041856	0.0548812	1.76139	0.816714	1.26058	MYADML2	myeloid associated differentiation marker like 2	n/a	skeletal muscle
Bsi0765	0.0566416	1.80896	0.855161	1.24686	C5	complement C5	Blood	liver
Bsi0407	0.0568252	1.78592	0.836667	1.24546	APCS	amyloid P component, serum	Blood	liver
HPA076134	0.05839	1.93173	0.949893	1.23366	CXCL10	C-X-C motif chemokine ligand 10	Blood	lung;lymphoid tissue;prostate
MAB2791	0.0584905	1.75519	0.811627	1.23291	CCL2	C-C motif chemokine ligand 2	Blood - other main location	n/a
Bsi0263	0.0600792	1.74131	0.800173	1.22128	C3	complement C3	Blood	liver
HPA044572	0.0609828	1.7578	0.813771	1.21479	NPY	neuropeptide Y	Blood	adrenal gland;brain;prostate
Bsi0435	0.0619466	1.71807	0.780789	1.20798	C1QB	complement C1q B chain	Blood	lymphoid tissue
HPA017162	0.0619599	1.82872	0.870834	1.20789	FCER2	Fc fragment of IgE receptor II	Blood - other main location	blood;lymphoid tissue
HPA057725	0.064582	1.73074	0.791389	1.18989	XCL1,XCL2	X-C motif chemokine ligand 1,X-C motif chemokine ligand 2	Blood - other main location	blood;lymphoid tissue
HPA043521	0.0656578	1.76988	0.823652	1.18271	IL31	interleukin 31	Blood	testis
HPA010552	0.071028	1.72225	0.784295	1.14857	CCL5	C-C motif chemokine ligand 5	Blood	blood
HPA063758	0.0717312	1.74372	0.802168	1.14429	CCL23	C-C motif chemokine ligand 23	Blood - other main location	blood
Bsi0003	0.0717593	1.7222	0.784253	1.14412	FCGBP	Fc fragment of IgG binding protein	Other locally	cervix, uterine;gallbladder;intestine;stomach 1;thyroid gland
HPA035469	0.0740249	1.8144	0.859493	1.13062	EHBP1	EH domain binding protein 1	n/a	n/a
HPA015126	0.0753751	1.78916	0.839282	1.12277	EPO	erythropoietin	Blood	cervix, uterine;endometrium 1;liver
Bsi0352	0.0763144	1.75955	0.815207	1.11739	LRG1	leucine rich alpha-2-glycoprotein 1	Blood	liver
HPA040158	0.0798008	1.79569	0.844538	1.09799	IL31	interleukin 31	Blood	testis
HPA054622	0.0804484	1.75411	0.810739	1.09448	IL2RA	interleukin 2 receptor subunit alpha	n/a	adipose tissue;blood;lymphoid tissue
HPA048130	0.0807785	0.589349	-0.762806	1.0927	ZSWIM3	zinc finger SWIM-type containing 3	n/a	n/a
HPA063240	0.081381	1.75543	0.811824	1.08948	IL9R	interleukin 9 receptor	Intracellular/Membrane	blood;urinary bladder
HPA049668	0.0817836	1.84297	0.882033	1.08733	PTGDR	prostaglandin D2 receptor	n/a	blood
HPA014510	0.0827267	1.76492	0.819603	1.08235	CCR6	C-C motif chemokine receptor 6	n/a	blood;intestine;lymphoid tissue
HPA024426	0.0854802	1.72595	0.787391	1.06813	IL33	interleukin 33	Blood - other main location	n/a
Bsi0762	0.0855455	1.68225	0.750392	1.0678	APCS	amyloid P component, serum	Blood	liver
HPA011652	0.0862354	1.75083	0.808039	1.06431	CCL11	C-C motif chemokine ligand 11	Blood - other main location	heart muscle;intestine;lymphoid tissue
HPA005541	0.0868658	1.6857	0.753348	1.06115	IRF1	interferon regulatory factor 1	n/a	blood
HPA061925	0.0873752	1.69403	0.760459	1.05861	ZNF667	zinc finger protein 667	n/a	n/a
HPA063255	0.0894986	1.80027	0.848213	1.04818	CCR2	C-C motif chemokine receptor 2	n/a	blood;lymphoid tissue
HPA048229	0.0903655	1.76631	0.820739	1.044	MMP12	matrix metallopeptidase 12	Matrix	lymphoid tissue;urinary bladder
HPA031387	0.0926715	1.69284	0.759446	1.03305	IL20	interleukin 20	Blood	seminal vesicle
HPA069188	0.0939831	1.66411	0.734751	1.02695	CCR10	C-C motif chemokine receptor 10	n/a	blood
HPA001325	0.0997525	0.584766	-0.774069	1.00108	IL6	interleukin 6	Blood	adipose tissue;lymphoid tissue
HPA034642	0.101365	1.64015	0.713828	0.994113	APLF	aprataxin and PNKP like factor	n/a	n/a
HPA030813	0.101577	1.79268	0.842118	0.993203	IRF2	interferon regulatory factor 2	n/a	n/a
HPA048044	0.102361	1.75612	0.812391	0.989867	KCTD3	potassium channel tetramerization domain containing 3	n/a	n/a
HPA027822	0.103122	1.70225	0.767443	0.986647	CCR3	C-C motif chemokine receptor 3	n/a	blood
HPA065850	0.109346	1.67418	0.743455	0.961199	SELE	selectin E	n/a	tongue
HPA056104	0.111823	1.70292	0.768011	0.95147	BDNF	brain derived neurotrophic factor	Blood	brain;smooth muscle
HPA032001	0.113367	1.66298	0.733771	0.945514	NTF3	neurotrophin 3	Other locally	brain
HPA076792	0.113668	0.613405	-0.705088	0.944363	EPX	eosinophil peroxidase	n/a	bone marrow;lymphoid tissue
HPA048861	0.117308	1.65675	0.728356	0.930672	IL16	interleukin 16	Blood	blood;lymphoid tissue
HPA042270	0.118334	1.66763	0.737799	0.92689	IL4	interleukin 4	Blood - other main location	blood
HPA037738	0.123258	1.61475	0.691311	0.909185	IL15	interleukin 15	Blood	n/a
HPA067532	0.124002	1.63513	0.709405	0.906572	TIMP4	TIMP metallopeptidase inhibitor 4	Matrix	adipose tissue;breast
HPA048546	0.124089	1.6463	0.719227	0.906268	IL1A	interleukin 1 alpha	Blood	esophagus;lymphoid tissue;tongue
HPA073518	0.129466	0.624777	-0.678587	0.887843	VEGFC	vascular endothelial growth factor C	Blood	breast
HPA048674	0.130242	1.6426	0.715981	0.88525	OR6M1	olfactory receptor family 6 subfamily M member 1	n/a	pancreas;testis
Bsi0365	0.131093	1.57411	0.654536	0.882419	F2	coagulation factor II, thrombin	Blood	liver
Bsi0296	0.133872	1.6497	0.722204	0.873311	FN1	fibronectin 1	Blood	ductus deferens;placenta
HPA006225	0.134431	1.62351	0.699116	0.871502	SELE	selectin E	n/a	tongue
HPA002035	0.140193	1.56193	0.64333	0.853273	CD14	CD14 molecule	Blood - other main location	blood;liver
HPA068163	0.140438	1.62549	0.700875	0.852514	CCL17	C-C motif chemokine ligand 17	Blood	lymphoid tissue
HPA068565	0.141741	1.58202	0.661768	0.848504	LEP	leptin	Blood	adipose tissue;breast;placenta
HPA054954	0.142927	1.6951	0.76137	0.844884	CXCL10	C-X-C motif chemokine ligand 10	Blood	lung;lymphoid tissue;prostate
HPA074566	0.1456	1.57259	0.653143	0.836839	CCR1	C-C motif chemokine receptor 1	n/a	blood;lymphoid tissue
HPA050280	0.145809	1.61982	0.695834	0.836217	CCL8	C-C motif chemokine ligand 8	Blood - other main location	placenta
HPA046744	0.148161	1.62043	0.696377	0.829265	MYDGF	myeloid derived growth factor	Blood - other main location	n/a
HPA022935	0.149373	1.58379	0.663381	0.825728	MMP8	matrix metallopeptidase 8	Matrix	bone marrow
Bsi0470	0.151184	1.6042	0.681854	0.820495	C7	complement C7	Blood	ovary
HPA055046	0.154331	1.56227	0.643644	0.811546	CTLA4	cytotoxic T-lymphocyte associated protein 4	Intracellular/Membrane	blood;lymphoid tissue
Bsi1809	0.154568	1.54292	0.625663	0.810879	HP	haptoglobin	Blood	liver
Bsi0255	0.154964	1.61437	0.690971	0.80977	HRNR	hornerin	n/a	skin 1
HPA027541	0.155573	1.52139	0.60539	0.808065	SPP1	secreted phosphoprotein 1	Blood	gallbladder;kidney;placenta
HPA065038	0.155617	1.5769	0.657091	0.807943	MMP3	matrix metallopeptidase 3	Matrix	epididymis;salivary gland
HPA002127	0.156173	1.52421	0.608062	0.806395	CD14	CD14 molecule	Blood - other main location	blood;liver
HPA047268	0.156891	1.5747	0.655077	0.804403	RPS10	ribosomal protein S10	n/a	n/a
HPA032131	0.157221	0.665941	-0.586534	0.803489	OSBPL6	oxysterol binding protein like 6	n/a	skeletal muscle
HPA068336	0.158683	1.5931	0.671837	0.799469	SELL	selectin L	n/a	blood;lymphoid tissue
Bsi0402	0.159969	1.50635	0.591057	0.795963	C4BPA	complement component 4 binding protein alpha	Blood	liver
HPA048305	0.162507	1.56711	0.648106	0.789128	ZFYVE9	zinc finger FYVE-type containing 9	n/a	n/a
Bsi0453	0.164872	1.4806	0.566182	0.782852	C4BPA	complement component 4 binding protein alpha	Blood	liver
HPA003603	0.171111	1.56867	0.649542	0.766722	CXCL9	C-X-C motif chemokine ligand 9	Blood	lymphoid tissue;thyroid gland
HPA035839	0.174684	1.61634	0.692731	0.757747	NOA1	nitric oxide associated 1	Intracellular/Membrane	blood
HPA048194	0.174943	1.56711	0.648106	0.757104	CCDC102B	coiled-coil domain containing 102B	n/a	placenta
HPA077329	0.175529	1.62522	0.700635	0.75565	RETN	resistin	Blood - other main location	blood;bone marrow;lymphoid tissue
HPA001886	0.176594	1.52791	0.61156	0.753025	IL12A	interleukin 12A	Blood	esophagus
HPA065877	0.177867	1.57642	0.656652	0.749903	CCL18	C-C motif chemokine ligand 18	Blood	heart muscle;lung;lymphoid tissue
Bsi0844	0.183394	1.50944	0.594013	0.736615	C6	complement C6	Blood	liver
HPA048879	0.187585	1.54358	0.62628	0.726802	CXCL6	C-X-C motif chemokine ligand 6	Blood	lymphoid tissue
Bsi1462	0.188053	1.46608	0.551964	0.725721	PROS1	protein S (alpha)	Blood	liver
Bsi0430	0.192587	1.46242	0.548358	0.715373	C4B	complement C4B (Chido blood group)	Blood	adrenal gland;liver
Bsi1550	0.194433	1.53588	0.619066	0.711231	TF	transferrin	Blood	liver
HPA018853	0.197318	1.50355	0.588373	0.704834	IL13	interleukin 13	Blood	testis
HPA010030	0.198993	1.51223	0.596678	0.701163	IL6ST	interleukin 6 signal transducer	Blood - other main location	n/a
HPA055900	0.201344	1.56324	0.644539	0.696062	CCL28	C-C motif chemokine ligand 28	Blood - other main location	salivary gland
Bsi0099	0.203664	1.47404	0.559776	0.691087	CP	ceruloplasmin	Blood	liver
Bsi0121	0.203741	1.5239	0.607768	0.690922	HPX	hemopexin	Blood	liver
HPA077434	0.203941	0.680254	-0.555855	0.690496	CCL28	C-C motif chemokine ligand 28	Blood - other main location	salivary gland
HPA056628	0.209954	1.57807	0.658161	0.677875	IL21	interleukin 21	Blood	lymphoid tissue
HPA048198	0.209991	1.50188	0.58677	0.677799	FAN1	FANCD2 and FANCI associated nuclease 1	n/a	n/a
Bsi1144	0.213122	1.50759	0.592244	0.671373	PLG	plasminogen	Blood	liver
Bsi2487	0.214659	1.4416	0.527671	0.66825	GSN	gelsolin	Blood	n/a
HPA002038	0.216306	1.50088	0.585809	0.664931	IRF4	interferon regulatory factor 4	n/a	lymphoid tissue
HPA040623	0.217727	1.50337	0.5882	0.662088	CCDC102B	coiled-coil domain containing 102B	n/a	placenta
HPA003871	0.218197	1.4884	0.573762	0.661151	NOS2	nitric oxide synthase 2	n/a	intestine;lymphoid tissue
MAB938	0.220529	1.4545	0.540523	0.656534	CDH5	cadherin 5	n/a	placenta
HPA052613	0.223618	1.49172	0.576977	0.650494	CXCL13	C-X-C motif chemokine ligand 13	Blood	lymphoid tissue
HPA075959	0.22419	1.48469	0.570162	0.649383	ZNF688	zinc finger protein 688	n/a	n/a
Bsi0885	0.227405	1.41551	0.501322	0.643201	CFH	complement factor H	Blood	liver
HPA076290	0.229549	1.48441	0.56989	0.639126	APLF	aprataxin and PNKP like factor	n/a	n/a
HPA050631	0.23147	1.49281	0.578031	0.635506	TNF	tumor necrosis factor	Blood - other main location	bone marrow;lymphoid tissue
HPA040876	0.234221	1.47952	0.565129	0.630373	CCL17	C-C motif chemokine ligand 17	Blood	lymphoid tissue
HPA026849	0.235021	0.707962	-0.498256	0.628894	CCL19	C-C motif chemokine ligand 19	Blood - other main location	lymphoid tissue
HPA002267	0.239555	1.43899	0.525057	0.620594	IRF8	interferon regulatory factor 8	n/a	blood;lymphoid tissue
HPA060030	0.239679	1.43767	0.523733	0.62037	IL6	interleukin 6	Blood	adipose tissue;lymphoid tissue
HPA071917	0.240828	1.49274	0.577963	0.618293	GFI1	growth factor independent 1 transcriptional repressor	n/a	bone marrow;lymphoid tissue
HPA001412	0.240847	1.45793	0.543921	0.618259	CSF3	colony stimulating factor 3	Blood	cervix, uterine;lung
HPA035468	0.243044	0.715349	-0.483281	0.614315	EHBP1	EH domain binding protein 1	n/a	n/a
HPA042298	0.244421	0.682957	-0.550133	0.611861	CXCL11	C-X-C motif chemokine ligand 11	Blood	thyroid gland
Bsi0356	0.246707	1.42848	0.514481	0.607818	SERPINA3	serpin family A member 3	Blood	liver
HPA077098	0.247344	1.44164	0.527711	0.606699	CCL5	C-C motif chemokine ligand 5	Blood	blood
Bsi0038	0.250108	1.45188	0.537922	0.601873	A2M	alpha-2-macroglobulin	Blood	liver;lung
HPA061959	0.255578	1.49614	0.581245	0.592476	IL26	interleukin 26	Blood	lymphoid tissue;tongue;urinary bladder
HPA070587	0.261002	1.5114	0.595886	0.583357	CCR5	C-C motif chemokine receptor 5 (gene/pseudogene)	n/a	blood
HPA040606	0.262766	1.39094	0.47606	0.580431	SCUBE3	signal peptide, CUB domain and EGF like domain containing 3	Blood	thyroid gland
HPA002531	0.26626	1.4292	0.515208	0.574694	IRF8	interferon regulatory factor 8	n/a	blood;lymphoid tissue
HPA002655	0.268388	1.41091	0.496626	0.571236	SELP	selectin P	n/a	n/a
HPA025820	0.268891	1.49746	0.582517	0.570423	ZBTB7B	zinc finger and BTB domain containing 7B	n/a	intestine
HPA078585	0.273729	1.41371	0.499486	0.56268	TNFRSF17	TNF receptor superfamily member 17	n/a	blood;intestine;lymphoid tissue
HPA029874	0.274383	1.40112	0.486581	0.561642	CAMP	cathelicidin antimicrobial peptide	Blood	blood;bone marrow;epididymis
HPA048301	0.283936	0.708991	-0.496161	0.54678	ALS2CL	ALS2 C-terminal like	n/a	skin 1
Bsi0471	0.28848	1.3506	0.4336	0.539884	APOA1	apolipoprotein A1	Blood	liver
Bsi0203	0.290774	1.36769	0.451741	0.536444	CP	ceruloplasmin	Blood	liver
HPA077300	0.291332	1.4132	0.498966	0.535612	SEC14L2	SEC14 like lipid binding 2	n/a	epididymis;liver
HPA061464	0.293437	1.39089	0.476008	0.532486	MPO	myeloperoxidase	Intracellular/Membrane	bone marrow
HPA001384	0.297549	1.38135	0.466079	0.526442	SYK	spleen associated tyrosine kinase	n/a	lymphoid tissue
HPA069299	0.297612	1.4188	0.504671	0.526349	TIMP3	TIMP metallopeptidase inhibitor 3	Matrix	placenta;retina
HPA038303	0.302813	1.36638	0.450359	0.518825	IL21	interleukin 21	Blood	lymphoid tissue
HPA048946	0.310467	1.37563	0.460092	0.507984	IGF1	insulin like growth factor 1	Blood	n/a
HPA048241	0.311423	1.38895	0.473995	0.506649	ADCY7	adenylate cyclase 7	n/a	n/a
Bsi0080	0.312654	1.37174	0.456007	0.504935	SERPINA1	serpin family A member 1	Blood	liver
Bsi2684	0.313952	0.737568	-0.439152	0.503137	ALB	albumin	Blood	liver
HPA004138	0.317296	1.362	0.445727	0.498535	VEGFC	vascular endothelial growth factor C	Blood	breast
HPA013196	0.31828	1.36757	0.451615	0.49719	IL5RA	interleukin 5 receptor subunit alpha	Intracellular/Membrane	blood;fallopian tube
Bsi0198	0.321539	0.741546	-0.431392	0.492766	A1BG	alpha-1-B glycoprotein	Blood	liver
HPA031384	0.321664	1.37968	0.464334	0.492598	CCR7	C-C motif chemokine receptor 7	n/a	blood;lymphoid tissue
HPA006664	0.323195	1.37437	0.45877	0.490536	CPA3	carboxypeptidase A3	Blood - other main location	blood
HPA049554	0.3241	1.38974	0.474815	0.489321	TPSD1	tryptase delta 1	Intracellular/Membrane	n/a
HPA011807	0.324517	1.35774	0.441207	0.488762	POSTN	periostin	Matrix	n/a
HPA062927	0.329247	1.35741	0.440857	0.482478	FANCE	Fanconi anemia complementation group E	n/a	n/a
HPA041218	0.329337	1.37601	0.460491	0.48236	ADCY7	adenylate cyclase 7	n/a	n/a
HPA074537	0.331491	0.750891	-0.413325	0.479529	CCR9	C-C motif chemokine receptor 9	n/a	lymphoid tissue
Bsi0134	0.334579	1.33065	0.412131	0.475502	AMBP	alpha-1-microglobulin/bikunin precursor	Blood	liver
HPA069748	0.33461	1.36533	0.44925	0.475462	SEC14L4	SEC14 like lipid binding 4	n/a	liver;testis
HPA073700	0.340028	1.39411	0.479344	0.468485	TIMP2	TIMP metallopeptidase inhibitor 2	Matrix	placenta
HPA063131	0.34949	1.33825	0.420348	0.456565	IRF1	interferon regulatory factor 1	n/a	blood
HPA042978	0.350311	0.768456	-0.379965	0.455546	PLEKHA4	pleckstrin homology domain containing A4	n/a	n/a
HPA046673	0.350793	1.37306	0.457395	0.454949	ZNF667	zinc finger protein 667	n/a	n/a
Bsi0131	0.351902	1.35021	0.433184	0.453578	AFM	afamin	Blood	liver
HPA044688	0.352614	1.33045	0.411914	0.452701	LTC4S	leukotriene C4 synthase	n/a	blood
HPA010569	0.35333	1.37665	0.461162	0.451819	TNFRSF17	TNF receptor superfamily member 17	n/a	blood;intestine;lymphoid tissue
HPA046586	0.35349	1.34414	0.426683	0.451623	PTGDR	prostaglandin D2 receptor	n/a	blood
HPA063358	0.3535	1.36613	0.450095	0.451611	ZNF554	zinc finger protein 554	n/a	n/a
Bsi0185	0.355339	1.33954	0.421738	0.449357	GC	GC, vitamin D binding protein	Blood	liver
HPA046876	0.357521	0.747073	-0.420679	0.446699	LGALS9B	galectin 9B	n/a	blood;esophagus;stomach 1
Bsi0907	0.358749	1.33826	0.420358	0.445209	AHSG	alpha 2-HS glycoprotein	Blood	liver
HPA001410	0.360124	1.36207	0.445801	0.443548	IL1B	interleukin 1 beta	Blood	bone marrow;lymphoid tissue
HPA068541	0.361449	0.750471	-0.414132	0.441953	PTGDR2	prostaglandin D2 receptor 2	n/a	blood;lymphoid tissue
HPA051370	0.367458	1.31023	0.38982	0.434792	FGA	fibrinogen alpha chain	Blood	liver
HPA054569	0.370643	1.35957	0.44315	0.431044	MMP13	matrix metallopeptidase 13	Matrix	lung;vagina
Bsi1404	0.372127	1.32235	0.403104	0.429309	C9	complement C9	Blood	liver
HPA053984	0.374924	0.766234	-0.384143	0.426056	VEGFA	vascular endothelial growth factor A	Blood	n/a
Bsi0221	0.381658	1.32606	0.407146	0.418325	SERPINA3	serpin family A member 3	Blood	liver
HPA019761	0.38584	0.760353	-0.395259	0.413593	TIMP4	TIMP metallopeptidase inhibitor 4	Matrix	adipose tissue;breast
HPA055692	0.386935	1.31737	0.397661	0.412362	ZSWIM3	zinc finger SWIM-type containing 3	n/a	n/a
HPA067758	0.389279	1.2994	0.377846	0.40974	CCL19	C-C motif chemokine ligand 19	Blood - other main location	lymphoid tissue
HPA076931	0.391791	1.30996	0.389523	0.406946	IL6ST	interleukin 6 signal transducer	Blood - other main location	n/a
HPA063235	0.391985	1.32463	0.405589	0.40673	KCNE2	potassium voltage-gated channel subfamily E regulatory subunit 2	n/a	stomach 1
HPA034790	0.396644	1.30528	0.384359	0.401599	MYC	v-myc avian myelocytomatosis viral oncogene homolog	n/a	n/a
Bsi0845	0.407864	1.31444	0.394448	0.389485	FN1	fibronectin 1	Blood	ductus deferens;placenta
HPA009067	0.408053	0.768781	-0.379355	0.389283	SPINK5	serine peptidase inhibitor, Kazal type 5	Other locally	cervix, uterine;esophagus;tongue
HPA003980	0.409055	0.794866	-0.331216	0.388219	IL18	interleukin 18	Blood	esophagus;skin 1
Bsi0745	0.412995	0.767997	-0.380827	0.384055	C8B	complement C8 beta chain	Blood	liver
HPA062963	0.420432	0.791639	-0.337085	0.376304	ZNF250	zinc finger protein 250	n/a	n/a
HPA066394	0.422119	0.776226	-0.365451	0.374565	CCR6	C-C motif chemokine receptor 6	n/a	blood;intestine;lymphoid tissue
Bsi0100	0.423993	1.28054	0.356752	0.372641	TBK1	TANK binding kinase 1	n/a	n/a
Bsi0032	0.425739	1.27143	0.346452	0.370856	FCGBP	Fc fragment of IgG binding protein	Other locally	cervix, uterine;gallbladder;intestine;stomach 1;thyroid gland
HPA017636	0.433341	0.793354	-0.333963	0.36317	SLITRK3	SLIT and NTRK like family member 3	n/a	brain;liver
HPA006811	0.43434	1.28773	0.36483	0.36217	ZBTB7B	zinc finger and BTB domain containing 7B	n/a	intestine
HPA050298	0.438419	0.805949	-0.31124	0.358111	NGF	nerve growth factor	Other locally	n/a
Bsi0618	0.440166	1.26934	0.344079	0.356384	PROS1	protein S (alpha)	Blood	liver
HPA068091	0.446796	1.29237	0.370019	0.349891	CCL16	C-C motif chemokine ligand 16	Blood	liver
HPA069372	0.447023	1.2752	0.350724	0.34967	FOXP3	forkhead box P3	n/a	blood;lymphoid tissue
HPA069116	0.447372	1.31099	0.390657	0.349331	VEGFA	vascular endothelial growth factor A	Blood	n/a
HPA063238	0.450059	1.25956	0.33292	0.346731	PREPL	prolyl endopeptidase-like	n/a	brain
HPA063354	0.452538	1.26281	0.336638	0.344345	IQCF3	IQ motif containing F3	n/a	testis
HPA004938	0.454303	1.26595	0.34022	0.342654	PTGDS	prostaglandin D2 synthase	Blood - other main location	heart muscle;retina
HPA030721	0.456731	1.25898	0.332255	0.340339	LEP	leptin	Blood	adipose tissue;breast;placenta
HPA003246	0.457335	1.28031	0.356493	0.339765	TNFRSF13C	TNF receptor superfamily member 13C	n/a	blood;intestine;lymphoid tissue
Bsi0462	0.461464	1.26876	0.343419	0.335862	C4B	complement C4B (Chido blood group)	Blood	adrenal gland;liver
HPA042015	0.462061	1.27905	0.355073	0.3353	CCL23	C-C motif chemokine ligand 23	Blood - other main location	blood
HPA065635	0.467189	1.23746	0.307382	0.330507	TNFSF13	tumor necrosis factor superfamily member 13	Blood - other main location	salivary gland
Bsi0226	0.470611	0.786299	-0.34685	0.327338	HPX	hemopexin	Blood	liver
HPA071391	0.476552	1.23713	0.306997	0.32189	IL10	interleukin 10	Blood	lymphoid tissue
HPA057792	0.477062	0.808175	-0.30726	0.321425	CCL8	C-C motif chemokine ligand 8	Blood - other main location	placenta
HPA018013	0.481985	0.820173	-0.286	0.316967	CCR9	C-C motif chemokine receptor 9	n/a	lymphoid tissue
HPA045822	0.482119	1.2828	0.359296	0.316846	CXCL8	C-X-C motif chemokine ligand 8	Blood	blood;bone marrow;lung
HPA053140	0.494774	1.21907	0.285781	0.305593	IL22	interleukin 22	Blood	lymphoid tissue;urinary bladder
HPA047690	0.497181	1.23798	0.307988	0.303485	XCL1,XCL2	X-C motif chemokine ligand 1,X-C motif chemokine ligand 2	Blood - other main location	blood;lymphoid tissue
HPA053417	0.51143	1.24081	0.311282	0.291214	TIMP1	TIMP metallopeptidase inhibitor 1	Blood - other main location	lymphoid tissue
HPA044983	0.514997	1.24598	0.317281	0.288195	RNASE2	ribonuclease A family member 2	Blood - other main location	blood;bone marrow
HPA063359	0.519922	0.817353	-0.290969	0.284061	SOX13	SRY-box 13	n/a	n/a
HPA068962	0.521139	0.834759	-0.260568	0.283046	MMP13	matrix metallopeptidase 13	Matrix	lung;vagina
HPA061472	0.522587	1.23259	0.301693	0.281841	NOA1	nitric oxide associated 1	Intracellular/Membrane	blood
HPA051432	0.523654	1.23682	0.306636	0.280955	MMP14	matrix metallopeptidase 14	n/a	n/a
HPA022244	0.525102	0.816735	-0.29206	0.279756	CSF1	colony stimulating factor 1	Blood	n/a
HPA077552	0.525964	0.81066	-0.302831	0.279044	MMP12	matrix metallopeptidase 12	Matrix	lymphoid tissue;urinary bladder
HPA070519	0.52603	1.22324	0.290707	0.278989	ZNF304	zinc finger protein 304	n/a	n/a
HPA045308	0.5292	1.20538	0.269488	0.27638	CCL24	C-C motif chemokine ligand 24	Blood - other main location	intestine;lung;lymphoid tissue
HPA034789	0.541085	1.21031	0.275377	0.266735	MYC	v-myc avian myelocytomatosis viral oncogene homolog	n/a	n/a
HPA007917	0.543833	1.20852	0.273241	0.264534	IL1RL1	interleukin 1 receptor like 1	Blood - other main location	kidney;lung;placenta
HPA044929	0.550161	1.20812	0.272764	0.25951	CCR3	C-C motif chemokine receptor 3	n/a	blood
HPA046738	0.550373	1.21017	0.27521	0.259343	IL2RA	interleukin 2 receptor subunit alpha	n/a	adipose tissue;blood;lymphoid tissue
HPA070860	0.551438	1.1852	0.245131	0.258503	CXCL9	C-X-C motif chemokine ligand 9	Blood	lymphoid tissue;thyroid gland
Bsi0178	0.552727	1.2006	0.263756	0.25749	APOB	apolipoprotein B	Blood	intestine;liver
HPA006479	0.558366	1.21836	0.28494	0.253081	CPA3	carboxypeptidase A3	Blood - other main location	blood
Bsi1448	0.57138	1.18695	0.247259	0.243075	AHSG	alpha 2-HS glycoprotein	Blood	liver
HPA048213	0.572677	1.19908	0.261928	0.24209	KIF22	kinesin family member 22	n/a	lymphoid tissue
HPA051182	0.573479	1.18883	0.249542	0.241482	IL10	interleukin 10	Blood	lymphoid tissue
Bsi0912	0.57798	0.837145	-0.256451	0.238087	C7	complement C7	Blood	ovary
HPA052386	0.578106	0.840692	-0.250351	0.237993	IL33	interleukin 33	Blood - other main location	n/a
HPA065029	0.582879	1.18119	0.240241	0.234422	IL5	interleukin 5	Blood - other main location	blood;testis
HPA049280	0.583842	0.847345	-0.238979	0.233705	MMP24	matrix metallopeptidase 24	Matrix	brain
HPA076024	0.587387	0.849646	-0.235066	0.231075	IRF5	interferon regulatory factor 5	n/a	ductus deferens
HPA041076	0.59271	0.841636	-0.248732	0.227158	KIF22	kinesin family member 22	n/a	lymphoid tissue
Bsi0190	0.598716	0.84483	-0.243267	0.222779	C3	complement C3	Blood	liver
HPA053530	0.604907	1.20775	0.272322	0.218311	IFNG	interferon gamma	Blood	bone marrow;lung
HPA063382	0.605498	1.16395	0.219029	0.217887	IL4	interleukin 4	Blood - other main location	blood
HPA041383	0.617372	0.855402	-0.225326	0.209453	FAN1	FANCD2 and FANCI associated nuclease 1	n/a	n/a
HPA012799	0.618047	1.16172	0.216262	0.208979	IL5RA	interleukin 5 receptor subunit alpha	Intracellular/Membrane	blood;fallopian tube
Bsi0839	0.619941	1.16193	0.216523	0.20765	F2	coagulation factor II, thrombin	Blood	liver
HPA007880	0.622118	0.849403	-0.235479	0.206127	IL24	interleukin 24	Blood	blood;lymphoid tissue
HPA048809	0.624972	0.855384	-0.225356	0.204139	ZBTB16	zinc finger and BTB domain containing 16	n/a	n/a
HPA049153	0.625323	0.848276	-0.237394	0.203895	TPSAB1	tryptase alpha/beta 1,tryptase beta 2 (gene/pseudogene)	Blood - other main location	n/a
HPA072414	0.643556	1.15683	0.210177	0.191414	IGF1	insulin like growth factor 1	Blood	n/a
HPA042918	0.6446	0.861794	-0.214585	0.19071	CCL27	C-C motif chemokine ligand 27	Blood - other main location	skin 1
HPA024035	0.647415	1.15527	0.20823	0.188818	HPGDS	hematopoietic prostaglandin D synthase	n/a	placenta
HPA065477	0.649613	1.16045	0.214684	0.187345	CCR1	C-C motif chemokine receptor 1	n/a	blood;lymphoid tissue
HPA030188	0.658876	1.15399	0.206631	0.181197	FLG	filaggrin	n/a	esophagus;skin 1;tongue
HPA048615	0.658952	0.871361	-0.198658	0.181146	IGIP	IgA inducing protein	Blood	n/a
HPA048473	0.660035	1.14733	0.19828	0.180433	PLEKHA4	pleckstrin homology domain containing A4	n/a	n/a
HPA056350	0.664018	1.14231	0.191954	0.17782	TSLP	thymic stromal lymphopoietin	Blood	n/a
HPA050531	0.664724	1.14598	0.196582	0.177359	ZNF304	zinc finger protein 304	n/a	n/a
HPA048476	0.67246	0.881007	-0.182775	0.172334	MYADML2	myeloid associated differentiation marker like 2	n/a	skeletal muscle
HPA069972	0.676306	1.14641	0.197123	0.169857	TIMP2	TIMP metallopeptidase inhibitor 2	Matrix	placenta
HPA063360	0.681939	1.13302	0.180173	0.166255	TMEM267	transmembrane protein 267	n/a	n/a
Bsi0849	0.682355	1.13744	0.18579	0.165989	F12	coagulation factor XII	Blood	liver
HPA057179	0.686759	1.14485	0.195159	0.163196	CXCL8	C-X-C motif chemokine ligand 8	Blood	blood;bone marrow;lung
HPA061661	0.70012	1.11984	0.163293	0.154828	NTF4	neurotrophin 4	Other locally	skin 1
HPA067147	0.704051	1.12885	0.174854	0.152396	IL20	interleukin 20	Blood	seminal vesicle
Bsi0200	0.70413	1.12293	0.167268	0.152347	A2M	alpha-2-macroglobulin	Blood	liver;lung
HPA077365	0.712251	1.12725	0.172808	0.147367	CHI3L1	chitinase 3 like 1	Blood	liver
HPA029396	0.715611	1.1207	0.1644	0.145323	PROKR1	prokineticin receptor 1	n/a	adipose tissue;epididymis
HPA069642	0.718074	1.12478	0.169643	0.143831	TNFRSF4	TNF receptor superfamily member 4	n/a	adipose tissue;blood;lymphoid tissue
HPA004939	0.723103	0.89701	-0.156804	0.1408	MMP3	matrix metallopeptidase 3	Matrix	epididymis;salivary gland
Bsi0051	0.727478	1.11532	0.157458	0.13818	GC	GC, vitamin D binding protein	Blood	liver
Bsi0063	0.731326	0.896121	-0.158235	0.135889	AFM	afamin	Blood	liver
HPA048215	0.744731	1.11089	0.151716	0.128001	PPIL3	peptidylprolyl isomerase like 3	n/a	n/a
HPA057097	0.746514	1.10659	0.146121	0.126962	IL9	interleukin 9	Blood - other main location	brain;skin 1
Bsi0112	0.752634	1.10564	0.144882	0.123416	TBK1	TANK binding kinase 1	n/a	n/a
HPA046487	0.756091	1.10981	0.150313	0.121426	NOS2	nitric oxide synthase 2	n/a	intestine;lymphoid tissue
Bsi0119	0.756974	1.10295	0.141367	0.120919	FGA	fibrinogen alpha chain	Blood	liver
HPA047485	0.757182	1.09559	0.131708	0.1208	CCL18	C-C motif chemokine ligand 18	Blood	heart muscle;lung;lymphoid tissue
HPA030189	0.758416	1.10375	0.142413	0.120092	FLG	filaggrin	n/a	esophagus;skin 1;tongue
Bsi0097	0.760245	1.09708	0.133669	0.119047	ALB	albumin	Blood	liver
HPA065041	0.76033	1.10229	0.140504	0.118998	CCR2	C-C motif chemokine receptor 2	n/a	blood;lymphoid tissue
Bsi0179	0.772269	0.906203	-0.142094	0.112231	APOA1	apolipoprotein A1	Blood	liver
Bsi0150	0.77299	0.916576	-0.125674	0.111826	C4A	complement C4A (Rodgers blood group)	Blood	liver
HPA052634	0.778501	1.08686	0.120166	0.108741	CMA1	chymase 1	Blood	n/a
HPA001499	0.780405	0.918225	-0.12308	0.10768	ZBTB16	zinc finger and BTB domain containing 16	n/a	n/a
HPA070596	0.782003	0.922827	-0.115868	0.106791	CTLA4	cytotoxic T-lymphocyte associated protein 4	Intracellular/Membrane	blood;lymphoid tissue
Bsi0808	0.7834	1.08861	0.122487	0.106016	C4A	complement C4A (Rodgers blood group)	Blood	liver
HPA019163	0.794418	1.08045	0.111632	0.0999512	CCL2	C-C motif chemokine ligand 2	Blood - other main location	n/a
HPA074575	0.797014	0.915514	-0.127346	0.0985342	IL22	interleukin 22	Blood	lymphoid tissue;urinary bladder
HPA076624	0.798332	0.931544	-0.102304	0.0978167	CSF1	colony stimulating factor 1	Blood	n/a
HPA062032	0.802552	1.07803	0.108397	0.0955266	ALS2CL	ALS2 C-terminal like	n/a	skin 1
HPA063125	0.804932	1.08046	0.111646	0.0942408	IFNG	interferon gamma	Blood	bone marrow;lung
HPA072269	0.809176	0.930117	-0.104516	0.0919571	CHI3L1	chitinase 3 like 1	Blood	liver
HPA068391	0.820037	1.07455	0.103733	0.0861667	TIMP3	TIMP metallopeptidase inhibitor 3	Matrix	placenta;retina
Bsi0516	0.827626	0.936397	-0.0948078	0.0821656	KNG1	kininogen 1	Blood	liver
HPA042421	0.82815	1.07418	0.103236	0.0818911	IL13	interleukin 13	Blood	testis
Bsi0266	0.828285	1.06731	0.0939793	0.0818203	APOB	apolipoprotein B	Blood	intestine;liver
HPA034577	0.833512	0.934364	-0.0979434	0.079088	PPEF1	protein phosphatase with EF-hand domain 1	n/a	brain;testis
HPA042401	0.838775	0.94255	-0.0853589	0.0763547	CSF3R	colony stimulating factor 3 receptor	Intracellular/Membrane	blood;bone marrow;lymphoid tissue;placenta
HPA064998	0.844444	0.943067	-0.0845678	0.0734293	TNF	tumor necrosis factor	Blood - other main location	bone marrow;lymphoid tissue
HPA056183	0.845788	0.935348	-0.0964249	0.0727384	RNASE3	ribonuclease A family member 3	Blood	blood;bone marrow
HPA048230	0.853069	1.06008	0.0841731	0.0690156	IL12B	interleukin 12B	Blood	lymphoid tissue
HPA063234	0.854216	1.05787	0.0811623	0.0684323	ZNF491	zinc finger protein 491	n/a	n/a
HPA048402	0.858556	1.05484	0.0770242	0.0662316	THOC5	THO complex 5	n/a	n/a
HPA063267	0.859003	1.05801	0.0813533	0.0660052	UNC5A	unc-5 netrin receptor A	n/a	adrenal gland;brain
HPA048086	0.871208	0.949977	-0.0740355	0.0598782	CSF3R	colony stimulating factor 3 receptor	Intracellular/Membrane	blood;bone marrow;lymphoid tissue;placenta
HPA032000	0.878732	1.05233	0.0735872	0.0561434	NTF3	neurotrophin 3	Other locally	brain
HPA047933	0.887799	0.955292	-0.0659863	0.0516852	SEC14L4	SEC14 like lipid binding 4	n/a	liver;testis
Bsi0140	0.890415	1.04663	0.0657515	0.0504074	F12	coagulation factor XII	Blood	liver
HPA048614	0.895387	0.956932	-0.0635117	0.0479892	RETN	resistin	Blood - other main location	blood;bone marrow;lymphoid tissue
HPA018467	0.897858	1.04016	0.0568055	0.0467924	IL16	interleukin 16	Blood	blood;lymphoid tissue
HPA027524	0.900951	1.03671	0.0520124	0.0452987	ZEB1	zinc finger E-box binding homeobox 1	n/a	n/a
HPA048922	0.901279	1.03652	0.051748	0.0451409	ZNF688	zinc finger protein 688	n/a	n/a
Bsi0731	0.902598	0.962097	-0.0557457	0.0445055	C6	complement C6	Blood	liver
HPA048167	0.903909	0.965805	-0.0501962	0.0438752	KDM2B	lysine demethylase 2B	n/a	n/a
HPA007048	0.910826	1.03715	0.0526246	0.0405647	NPSR1	neuropeptide S receptor 1	n/a	brain;retina;stomach 1
HPA057355	0.911549	1.03556	0.0504111	0.0402198	OSBPL6	oxysterol binding protein like 6	n/a	skeletal muscle
Bsi0182	0.952798	1.01961	0.0280174	0.0209992	A1BG	alpha-1-B glycoprotein	Blood	liver
HPA059415	0.960305	0.985211	-0.0214954	0.0175907	VEGFB	vascular endothelial growth factor B	Blood	n/a
HPA048042	0.968773	1.01317	0.0188763	0.0137781	SLITRK3	SLIT and NTRK like family member 3	n/a	brain;liver
HPA003191	0.971524	0.989075	-0.0158482	0.0125465	FOXP3	forkhead box P3	n/a	blood;lymphoid tissue
HPA007489	0.979672	1.0084	0.012068	0.00891937	NPSR1	neuropeptide S receptor 1	n/a	brain;retina;stomach 1
HPA045228	0.979931	0.992104	-0.0114367	0.00880456	CCL7	C-C motif chemokine ligand 7	Blood - other main location	adipose tissue;bone marrow
HPA019144	0.979977	1.00807	0.0115958	0.00878395	CSF1R	colony stimulating factor 1 receptor	Intracellular/Membrane	blood;lymphoid tissue
HPA076206	0.992062	0.996903	-0.00447496	0.00346124	MMP16	matrix metallopeptidase 16	Matrix	brain
HPA062946	0.996612	0.99881	-0.00171783	0.00147369	ABCB8	ATP binding cassette subfamily B member 8	n/a	n/a
